# Supplementary material for: Competing correlated states and abundant orbital magnetism in twisted monolayer-bilayer graphene
Source: Nat Commun. 2021 Aug 5;12:4727. doi: 10.1038/s41467-021-25044-1 (PMC8342414; doi:10.1038/s41467-021-25044-1)
Supplement: Supplementary file 3 — Source Data [file 41467_2021_25044_MOESM3_ESM.xlsx]

## Sheet: Figure_1a
		carrier density	nu	displacement field	rhoxx
		-2.2334	-3.02834	0.482766	150.722
		-2.21115	-2.99817	0.484777	129.131
		-2.1889	-2.96801	0.486788	118.044
		-2.16666	-2.93784	0.488799	108.483
		-2.14441	-2.90767	0.490811	107.235
		-2.12216	-2.87751	0.492822	103.298
		-2.09991	-2.84734	0.494833	99.7902
		-2.07766	-2.81717	0.496844	98.179
		-2.05542	-2.787	0.498855	96.074
		-2.03317	-2.75684	0.500866	93.7815
		-2.01092	-2.72667	0.502877	91.1027
		-1.98867	-2.6965	0.504888	90.6691
		-1.96642	-2.66634	0.5069	89.6875
		-1.94418	-2.63617	0.508911	90.5963
		-1.92193	-2.606	0.510922	87.2469
		-1.89968	-2.57584	0.512933	85.169
		-1.87743	-2.54567	0.514944	79.379
		-1.85518	-2.5155	0.516955	82.3724
		-1.83294	-2.48534	0.518966	80.3334
		-1.81069	-2.45517	0.520977	79.7947
		-1.78844	-2.425	0.522988	75.9255
		-1.76619	-2.39484	0.525	71.706
		-1.74394	-2.36467	0.527011	73.5534
		-1.7217	-2.3345	0.529022	72.3608
		-1.69945	-2.30434	0.531033	74.5799
		-1.6772	-2.27417	0.533044	67.6508
		-1.65495	-2.244	0.535055	70.9107
		-1.6327	-2.21384	0.537066	68.9702
		-1.61046	-2.18367	0.539077	67.3206
		-1.58821	-2.1535	0.541089	67.4375
		-1.56596	-2.12334	0.5431	65.6717
		-1.54371	-2.09317	0.545111	68.888
		-1.52146	-2.063	0.547122	68.2922
		-1.49922	-2.03284	0.549133	67.4892
		-1.47697	-2.00267	0.551144	66.8331
		-1.45472	-1.9725	0.553155	62.5642
		-1.43247	-1.94233	0.555166	64.6284
		-1.41022	-1.91217	0.557177	65.4171
		-1.38798	-1.882	0.559189	66.5946
		-1.36573	-1.85183	0.5612	63.6257
		-1.34348	-1.82167	0.563211	65.694
		-1.32123	-1.7915	0.565222	64.3063
		-1.29898	-1.76133	0.567233	60.6038
		-1.27674	-1.73117	0.569244	68.1734
		-1.25449	-1.701	0.571255	63.9237
		-1.23224	-1.67083	0.573266	65.8489
		-1.20999	-1.64067	0.575278	62.9191
		-1.18774	-1.6105	0.577289	68.447
		-1.1655	-1.58033	0.5793	69.7457
		-1.14325	-1.55017	0.581311	70.409
		-1.121	-1.52	0.583322	69.7433
		-1.09875	-1.48983	0.585333	77.5452
		-1.0765	-1.45967	0.587344	71.698
		-1.05426	-1.4295	0.589355	79.8327
		-1.03201	-1.39933	0.591367	72.0204
		-1.00976	-1.36917	0.593378	76.876
		-0.987512	-1.339	0.595389	81.1064
		-0.965264	-1.30883	0.5974	84.3211
		-0.943016	-1.27867	0.599411	85.6578
		-0.920768	-1.2485	0.601422	87.9285
		-0.89852	-1.21833	0.603433	94.4521
		-0.876272	-1.18817	0.605444	92.5217
		-0.854024	-1.158	0.607455	100.968
		-0.831776	-1.12783	0.609467	96.4012
		-0.809528	-1.09767	0.611478	111.71
		-0.78728	-1.0675	0.613489	116.239
		-0.765032	-1.03733	0.6155	122.796
		-0.742784	-1.00716	0.617511	136.052
		-0.720536	-0.976998	0.619522	132.591
		-0.698288	-0.946831	0.621533	154.979
		-0.67604	-0.916664	0.623544	174.241
		-0.653792	-0.886498	0.625556	181.029
		-0.631544	-0.856331	0.627567	191.219
		-0.609296	-0.826164	0.629578	213.793
		-0.587048	-0.795997	0.631589	244.964
		-0.5648	-0.765831	0.6336	274.324
		-0.542552	-0.735664	0.635611	293.97
		-0.520304	-0.705497	0.637622	319.043
		-0.498056	-0.67533	0.639633	407.03
		-0.475808	-0.645163	0.641644	471.046
		-0.45356	-0.614997	0.643656	489.68
		-0.431312	-0.58483	0.645667	604.386
		-0.409064	-0.554663	0.647678	771.125
		-0.386816	-0.524496	0.649689	900.883
		-0.364568	-0.494329	0.6517	1073.66
		-0.34232	-0.464163	0.653711	1407.68
		-0.320072	-0.433996	0.655722	2115.79
		-0.297824	-0.403829	0.657733	2477.33
		-0.275576	-0.373662	0.659745	4987.85
		-0.253328	-0.343496	0.661756	8764.5
		-0.23108	-0.313329	0.663767	33363.1
		-0.208832	-0.283162	0.665778	-29648.7
		-0.186584	-0.252995	0.667789	2954.31
		-0.164336	-0.222828	0.6698	3045.1
		-0.142088	-0.192662	0.671811	4168.08
		-0.11984	-0.162495	0.673822	6524.57
		-0.097592	-0.132328	0.675833	8611.33
		-0.075344	-0.102161	0.677845	8314.11
		-0.053096	-0.0719946	0.679856	76462.9
		-0.030848	-0.0418278	0.681867	155054
		-0.0086	-0.011661	0.683878	-3018.09
		0.013648	0.0185058	0.685889	4831.41
		0.035896	0.0486725	0.6879	3507.83
		0.058144	0.0788393	0.689911	2615.55
		0.080392	0.109006	0.691922	2019.07
		0.10264	0.139173	0.693934	1626.84
		0.124888	0.16934	0.695945	1338.9
		0.147136	0.199506	0.697956	1162.76
		0.169384	0.229673	0.699967	1004.58
		0.191632	0.25984	0.701978	888.081
		0.21388	0.290007	0.703989	777.168
		0.236128	0.320174	0.706	692.194
		0.258376	0.35034	0.708011	631.757
		0.280624	0.380507	0.710023	582.622
		0.302872	0.410674	0.712034	542.924
		0.32512	0.440841	0.714045	499.825
		0.347368	0.471007	0.716056	460.247
		0.369616	0.501174	0.718067	430.541
		0.391864	0.531341	0.720078	402.424
		0.414112	0.561508	0.722089	372.463
		0.43636	0.591675	0.7241	348.477
		0.458608	0.621841	0.726111	327.607
		0.480856	0.652008	0.728123	312.045
		0.503104	0.682175	0.730134	297.262
		0.525352	0.712342	0.732145	278.532
		0.5476	0.742508	0.734156	263.79
		0.569848	0.772675	0.736167	251.566
		0.592096	0.802842	0.738178	239.072
		0.614344	0.833009	0.740189	229.942
		0.636592	0.863176	0.7422	224.036
		0.65884	0.893342	0.744212	220.553
		0.681088	0.923509	0.746223	216.681
		0.703336	0.953676	0.748234	209.816
		0.725584	0.983843	0.750245	206.192
		0.747832	1.01401	0.752256	205.208
		0.77008	1.04418	0.754267	198.405
		0.792328	1.07434	0.756278	190.559
		0.814576	1.10451	0.758289	187.318
		0.836824	1.13468	0.7603	180.214
		0.859072	1.16484	0.762312	172.486
		0.88132	1.19501	0.764323	170.506
		0.903568	1.22518	0.766334	163.134
		0.925816	1.25534	0.768345	157.942
		0.948064	1.28551	0.770356	162.042
		0.970312	1.31568	0.772367	162.942
		0.99256	1.34584	0.774378	158.709
		1.01481	1.37601	0.776389	154.792
		1.03706	1.40618	0.778401	157.022
		1.0593	1.43634	0.780412	159.267
		1.08155	1.46651	0.782423	159.619
		-2.22882	-3.02213	0.482352	150.876
		-2.20657	-2.99196	0.484363	129.204
		-2.18433	-2.9618	0.486374	118.086
		-2.16208	-2.93163	0.488386	107.878
		-2.13983	-2.90146	0.490397	107.12
		-2.11758	-2.8713	0.492408	103.64
		-2.09533	-2.84113	0.494419	99.8377
		-2.07309	-2.81096	0.49643	98.2302
		-2.05084	-2.7808	0.498441	95.6112
		-2.02859	-2.75063	0.500452	93.7117
		-2.00634	-2.72046	0.502463	91.6222
		-1.98409	-2.6903	0.504475	90.5117
		-1.96185	-2.66013	0.506486	89.7252
		-1.9396	-2.62996	0.508497	90.4378
		-1.91735	-2.5998	0.510508	86.9248
		-1.8951	-2.56963	0.512519	85.0055
		-1.87285	-2.53946	0.51453	79.2104
		-1.85061	-2.5093	0.516541	82.062
		-1.82836	-2.47913	0.518552	80.6503
		-1.80611	-2.44896	0.520563	79.3084
		-1.78386	-2.4188	0.522575	76.2492
		-1.76161	-2.38863	0.524586	71.5378
		-1.73937	-2.35846	0.526597	74.8459
		-1.71712	-2.32829	0.528608	73.178
		-1.69487	-2.29813	0.530619	75.2139
		-1.67262	-2.26796	0.53263	67.6384
		-1.65037	-2.23779	0.534641	71.0719
		-1.62813	-2.20763	0.536652	68.6425
		-1.60588	-2.17746	0.538664	67.3131
		-1.58363	-2.14729	0.540675	67.4376
		-1.56138	-2.11713	0.542686	65.9974
		-1.53913	-2.08696	0.544697	68.7419
		-1.51689	-2.05679	0.546708	67.6472
		-1.49464	-2.02663	0.548719	67.0072
		-1.47239	-1.99646	0.55073	66.512
		-1.45014	-1.96629	0.552741	62.5622
		-1.42789	-1.93613	0.554752	64.4833
		-1.40565	-1.90596	0.556764	65.224
		-1.3834	-1.87579	0.558775	66.9386
		-1.36115	-1.84563	0.560786	62.809
		-1.3389	-1.81546	0.562797	66.0153
		-1.31665	-1.78529	0.564808	64.148
		-1.29441	-1.75513	0.566819	60.7738
		-1.27216	-1.72496	0.56883	67.6762
		-1.24991	-1.69479	0.570841	64.0813
		-1.22766	-1.66463	0.572853	65.036
		-1.20541	-1.63446	0.574864	63.4079
		-1.18317	-1.60429	0.576875	68.9316
		-1.16092	-1.57413	0.578886	70.3901
		-1.13867	-1.54396	0.580897	70.7238
		-1.11642	-1.51379	0.582908	69.5757
		-1.09417	-1.48363	0.584919	77.5426
		-1.07193	-1.45346	0.58693	71.7087
		-1.04968	-1.42329	0.588942	80.4888
		-1.02743	-1.39312	0.590953	72.0229
		-1.00518	-1.36296	0.592964	76.7165
		-0.982933	-1.33279	0.594975	80.9366
		-0.960685	-1.30262	0.596986	84.1607
		-0.938437	-1.27246	0.598997	85.3489
		-0.916189	-1.24229	0.601008	87.1288
		-0.893941	-1.21212	0.603019	93.4772
		-0.871693	-1.18196	0.60503	92.5201
		-0.849445	-1.15179	0.607042	100.495
		-0.827197	-1.12162	0.609053	96.0881
		-0.804949	-1.09146	0.611064	110.901
		-0.782701	-1.06129	0.613075	115.604
		-0.760453	-1.03112	0.615086	122.163
		-0.738205	-1.00096	0.617097	134.928
		-0.715957	-0.97079	0.619108	131.941
		-0.693709	-0.940623	0.621119	154.018
		-0.671461	-0.910456	0.623131	173.1
		-0.649213	-0.880289	0.625142	180.07
		-0.626965	-0.850123	0.627153	189.942
		-0.604717	-0.819956	0.629164	212.004
		-0.582469	-0.789789	0.631175	242.689
		-0.560221	-0.759622	0.633186	273.692
		-0.537973	-0.729456	0.635197	290.875
		-0.515725	-0.699289	0.637208	315.277
		-0.493477	-0.669122	0.639219	402.566
		-0.471229	-0.638955	0.641231	467.382
		-0.448981	-0.608788	0.643242	484.993
		-0.426733	-0.578622	0.645253	598.685
		-0.404485	-0.548455	0.647264	762.46
		-0.382237	-0.518288	0.649275	893.386
		-0.359989	-0.488121	0.651286	1061.73
		-0.337741	-0.457955	0.653297	1393.93
		-0.315493	-0.427788	0.655308	2097.36
		-0.293245	-0.397621	0.65732	2438.18
		-0.270997	-0.367454	0.659331	4912.54
		-0.248749	-0.337287	0.661342	8579.99
		-0.226501	-0.307121	0.663353	32752
		-0.204253	-0.276954	0.665364	-30162.7
		-0.182005	-0.246787	0.667375	2721.9
		-0.159757	-0.21662	0.669386	2989.03
		-0.137509	-0.186454	0.671397	3986.76
		-0.115261	-0.156287	0.673408	6370.16
		-0.0930135	-0.12612	0.67542	8411.5
		-0.0707655	-0.0959532	0.677431	8152.88
		-0.0485175	-0.0657864	0.679442	76571.9
		-0.0262695	-0.0356196	0.681453	190459
		-0.00402147	-0.00545285	0.683464	-3708.18
		0.0182265	0.0247139	0.685475	4869.16
		0.0404745	0.0548807	0.687486	3537.16
		0.0627225	0.0850475	0.689497	2630.83
		0.0849705	0.115214	0.691509	2030.04
		0.107219	0.145381	0.69352	1633.3
		0.129467	0.175548	0.695531	1344.1
		0.151715	0.205715	0.697542	1165.88
		0.173963	0.235881	0.699553	1007.42
		0.196211	0.266048	0.701564	890.621
		0.218459	0.296215	0.703575	779.188
		0.240707	0.326382	0.705586	693.748
		0.262955	0.356549	0.707598	633.048
		0.285203	0.386715	0.709609	583.78
		0.307451	0.416882	0.71162	544.662
		0.329699	0.447049	0.713631	500.571
		0.351947	0.477216	0.715642	461.566
		0.374195	0.507382	0.717653	431.746
		0.396443	0.537549	0.719664	403.36
		0.418691	0.567716	0.721675	373.756
		0.440939	0.597883	0.723686	348.923
		0.463187	0.62805	0.725698	329.086
		0.485435	0.658216	0.727709	312.528
		0.507683	0.688383	0.72972	297.235
		0.529931	0.71855	0.731731	278.519
		0.552179	0.748717	0.733742	263.756
		0.574427	0.778883	0.735753	252.039
		0.596675	0.80905	0.737764	239.371
		0.618923	0.839217	0.739775	230.413
		0.641171	0.869384	0.741787	224.188
		0.663419	0.899551	0.743798	220.542
		0.685667	0.929717	0.745809	216.522
		0.707915	0.959884	0.74782	208.821
		0.730163	0.990051	0.749831	205.546
		0.752411	1.02022	0.751842	204.718
		0.774659	1.05038	0.753853	197.891
		0.796907	1.08055	0.755864	189.921
		0.819155	1.11072	0.757875	187.659
		0.841403	1.14088	0.759887	179.721
		0.863651	1.17105	0.761898	171.518
		0.885899	1.20122	0.763909	170.669
		0.908147	1.23139	0.76592	162.49
		0.930395	1.26155	0.767931	158.268
		0.952643	1.29172	0.769942	161.24
		0.974891	1.32189	0.771953	162.302
		0.997139	1.35205	0.773964	159.047
		1.01939	1.38222	0.775976	154.962
		1.04163	1.41239	0.777987	157.35
		1.06388	1.44255	0.779998	158.808
		1.08613	1.47272	0.782009	158.814
		-2.22424	-3.01592	0.481938	151.029
		-2.20199	-2.98576	0.483949	129.278
		-2.17975	-2.95559	0.485961	118.128
		-2.1575	-2.92542	0.487972	107.274
		-2.13525	-2.89526	0.489983	107.004
		-2.113	-2.86509	0.491994	103.983
		-2.09075	-2.83492	0.494005	99.8851
		-2.06851	-2.80476	0.496016	98.2814
		-2.04626	-2.77459	0.498027	95.1485
		-2.02401	-2.74442	0.500038	93.6419
		-2.00176	-2.71425	0.50205	92.1418
		-1.97951	-2.68409	0.504061	90.3543
		-1.95727	-2.65392	0.506072	89.7629
		-1.93502	-2.62375	0.508083	90.2792
		-1.91277	-2.59359	0.510094	86.6027
		-1.89052	-2.56342	0.512105	84.8421
		-1.86827	-2.53325	0.514116	79.0419
		-1.84603	-2.50309	0.516127	81.7516
		-1.82378	-2.47292	0.518138	80.9673
		-1.80153	-2.44275	0.52015	78.8222
		-1.77928	-2.41259	0.522161	76.5729
		-1.75703	-2.38242	0.524172	71.3695
		-1.73479	-2.35225	0.526183	76.1383
		-1.71254	-2.32209	0.528194	73.9951
		-1.69029	-2.29192	0.530205	75.8479
		-1.66804	-2.26175	0.532216	67.6259
		-1.64579	-2.23159	0.534227	71.2331
		-1.62355	-2.20142	0.536239	68.3148
		-1.6013	-2.17125	0.53825	67.3055
		-1.57905	-2.14109	0.540261	67.4377
		-1.5568	-2.11092	0.542272	66.323
		-1.53455	-2.08075	0.544283	68.5958
		-1.51231	-2.05059	0.546294	67.0021
		-1.49006	-2.02042	0.548305	66.5252
		-1.46781	-1.99025	0.550316	66.1909
		-1.44556	-1.96009	0.552327	62.5601
		-1.42331	-1.92992	0.554339	64.3383
		-1.40107	-1.89975	0.55635	65.031
		-1.37882	-1.86959	0.558361	67.2825
		-1.35657	-1.83942	0.560372	61.9922
		-1.33432	-1.80925	0.562383	66.3366
		-1.31207	-1.77908	0.564394	63.9898
		-1.28983	-1.74892	0.566405	60.9439
		-1.26758	-1.71875	0.568416	67.179
		-1.24533	-1.68858	0.570428	64.2389
		-1.22308	-1.65842	0.572439	64.2232
		-1.20083	-1.62825	0.57445	63.8967
		-1.17859	-1.59808	0.576461	69.4163
		-1.15634	-1.56792	0.578472	71.0346
		-1.13409	-1.53775	0.580483	71.0386
		-1.11184	-1.50758	0.582494	69.4081
		-1.08959	-1.47742	0.584505	77.5401
		-1.06735	-1.44725	0.586517	71.7194
		-1.0451	-1.41708	0.588528	81.1449
		-1.02285	-1.38692	0.590539	72.0254
		-1.0006	-1.35675	0.59255	76.557
		-0.978355	-1.32658	0.594561	80.7669
		-0.956107	-1.29642	0.596572	84.0003
		-0.933859	-1.26625	0.598583	85.04
		-0.911611	-1.23608	0.600594	86.329
		-0.889363	-1.20592	0.602605	92.5023
		-0.867115	-1.17575	0.604617	92.5186
		-0.844867	-1.14558	0.606628	100.022
		-0.822619	-1.11542	0.608639	95.775
		-0.800371	-1.08525	0.61065	110.093
		-0.778123	-1.05508	0.612661	114.969
		-0.755875	-1.02492	0.614672	121.531
		-0.733627	-0.994748	0.616683	133.805
		-0.711379	-0.964582	0.618694	131.29
		-0.689131	-0.934415	0.620706	153.058
		-0.666883	-0.904248	0.622717	171.959
		-0.644635	-0.874081	0.624728	179.112
		-0.622387	-0.843915	0.626739	188.666
		-0.600139	-0.813748	0.62875	210.216
		-0.577891	-0.783581	0.630761	240.413
		-0.555643	-0.753414	0.632772	273.06
		-0.533395	-0.723247	0.634783	287.779
		-0.511147	-0.693081	0.636794	311.512
		-0.488899	-0.662914	0.638806	398.101
		-0.466651	-0.632747	0.640817	463.717
		-0.444403	-0.60258	0.642828	480.306
		-0.422155	-0.572413	0.644839	592.984
		-0.399907	-0.542247	0.64685	753.795
		-0.377659	-0.51208	0.648861	885.889
		-0.355411	-0.481913	0.650872	1049.79
		-0.333163	-0.451746	0.652883	1380.18
		-0.310915	-0.42158	0.654895	2078.93
		-0.288667	-0.391413	0.656906	2399.04
		-0.266419	-0.361246	0.658917	4837.22
		-0.244171	-0.331079	0.660928	8395.49
		-0.221923	-0.300912	0.662939	32140.8
		-0.199675	-0.270746	0.66495	-30676.7
		-0.177427	-0.240579	0.666961	2489.49
		-0.155179	-0.210412	0.668972	2932.96
		-0.132931	-0.180245	0.670983	3805.44
		-0.110683	-0.150079	0.672995	6215.75
		-0.0884349	-0.119912	0.675006	8211.67
		-0.066187	-0.089745	0.677017	7991.64
		-0.043939	-0.0595782	0.679028	76680.9
		-0.0216909	-0.0294115	0.681039	225864
		0.00055705	0.000755322	0.68305	-4398.28
		0.022805	0.0309221	0.685061	4906.9
		0.0450531	0.0610889	0.687072	3566.48
		0.0673011	0.0912557	0.689084	2646.1
		0.089549	0.121422	0.691095	2041.02
		0.111797	0.151589	0.693106	1639.77
		0.134045	0.181756	0.695117	1349.3
		0.156293	0.211923	0.697128	1169.01
		0.178541	0.24209	0.699139	1010.25
		0.200789	0.272256	0.70115	893.161
		0.223037	0.302423	0.703161	781.208
		0.245285	0.33259	0.705173	695.303
		0.267533	0.362757	0.707184	634.34
		0.289781	0.392923	0.709195	584.937
		0.312029	0.42309	0.711206	546.401
		0.334277	0.453257	0.713217	501.317
		0.356525	0.483424	0.715228	462.886
		0.378773	0.513591	0.717239	432.95
		0.401021	0.543757	0.71925	404.296
		0.423269	0.573924	0.721261	375.049
		0.445517	0.604091	0.723273	349.37
		0.467765	0.634258	0.725284	330.566
		0.490013	0.664424	0.727295	313.012
		0.512261	0.694591	0.729306	297.209
		0.534509	0.724758	0.731317	278.505
		0.556757	0.754925	0.733328	263.723
		0.579005	0.785092	0.735339	252.512
		0.601253	0.815258	0.73735	239.67
		0.623501	0.845425	0.739362	230.883
		0.645749	0.875592	0.741373	224.341
		0.667997	0.905759	0.743384	220.532
		0.690245	0.935925	0.745395	216.363
		0.712493	0.966092	0.747406	207.827
		0.734741	0.996259	0.749417	204.899
		0.756989	1.02643	0.751428	204.227
		0.779237	1.05659	0.753439	197.378
		0.801485	1.08676	0.75545	189.284
		0.823733	1.11693	0.757462	188
		0.845981	1.14709	0.759473	179.227
		0.868229	1.17726	0.761484	170.55
		0.890477	1.20743	0.763495	170.831
		0.912725	1.23759	0.765506	161.847
		0.934973	1.26776	0.767517	158.593
		0.957221	1.29793	0.769528	160.437
		0.979469	1.32809	0.771539	161.662
		1.00172	1.35826	0.773551	159.385
		1.02397	1.38843	0.775562	155.132
		1.04621	1.41859	0.777573	157.678
		1.06846	1.44876	0.779584	158.349
		1.09071	1.47893	0.781595	158.009
		-2.21966	-3.00971	0.481524	150.534
		-2.19742	-2.97955	0.483536	129.01
		-2.17517	-2.94938	0.485547	117.831
		-2.15292	-2.91921	0.487558	107.665
		-2.13067	-2.88905	0.489569	106.886
		-2.10842	-2.85888	0.49158	103.326
		-2.08618	-2.82871	0.493591	99.5963
		-2.06393	-2.79855	0.495602	97.8493
		-2.04168	-2.76838	0.497613	95.3234
		-2.01943	-2.73821	0.499625	93.5786
		-1.99718	-2.70805	0.501636	91.5175
		-1.97494	-2.67788	0.503647	90.194
		-1.95269	-2.64771	0.505658	89.4852
		-1.93044	-2.61755	0.507669	90.5976
		-1.90819	-2.58738	0.50968	86.5834
		-1.88594	-2.55721	0.511691	84.9931
		-1.8637	-2.52705	0.513702	79.5206
		-1.84145	-2.49688	0.515713	82.0786
		-1.8192	-2.46671	0.517725	80.6509
		-1.79695	-2.43655	0.519736	79.296
		-1.7747	-2.40638	0.521747	76.4103
		-1.75246	-2.37621	0.523758	72.1782
		-1.73021	-2.34605	0.525769	75.9667
		-1.70796	-2.31588	0.52778	74.1714
		-1.68571	-2.28571	0.529791	75.6683
		-1.66346	-2.25554	0.531802	67.6172
		-1.64122	-2.22538	0.533814	71.3943
		-1.61897	-2.19521	0.535825	68.3114
		-1.59672	-2.16504	0.537836	67.6253
		-1.57447	-2.13488	0.539847	67.59
		-1.55222	-2.10471	0.541858	66.1535
		-1.52998	-2.07454	0.543869	68.9278
		-1.50773	-2.04438	0.54588	66.8386
		-1.48548	-2.01421	0.547891	67.1683
		-1.46323	-1.98404	0.549903	66.8305
		-1.44098	-1.95388	0.551914	62.8867
		-1.41874	-1.92371	0.553925	64.8452
		-1.39649	-1.89354	0.555936	64.9981
		-1.37424	-1.86338	0.557947	66.6539
		-1.35199	-1.83321	0.559958	62.6329
		-1.32974	-1.80304	0.561969	66.8174
		-1.3075	-1.77288	0.56398	63.8262
		-1.28525	-1.74271	0.565991	61.76
		-1.263	-1.71254	0.568003	67.8134
		-1.24075	-1.68238	0.570014	64.4019
		-1.2185	-1.65221	0.572025	63.5778
		-1.19626	-1.62204	0.574036	63.7432
		-1.17401	-1.59188	0.576047	68.9364
		-1.15176	-1.56171	0.578058	70.389
		-1.12951	-1.53154	0.580069	70.559
		-1.10726	-1.50138	0.58208	69.2494
		-1.08502	-1.47121	0.584092	77.2289
		-1.06277	-1.44104	0.586103	70.7627
		-1.04052	-1.41088	0.588114	80.5011
		-1.01827	-1.38071	0.590125	72.0313
		-0.996024	-1.35054	0.592136	76.5559
		-0.973776	-1.32037	0.594147	80.7682
		-0.951528	-1.29021	0.596158	83.2058
		-0.92928	-1.26004	0.598169	85.0467
		-0.907032	-1.22987	0.60018	85.6876
		-0.884784	-1.19971	0.602192	92.5124
		-0.862536	-1.16954	0.604203	91.8797
		-0.840288	-1.13937	0.606214	99.0612
		-0.81804	-1.10921	0.608225	95.7842
		-0.795792	-1.07904	0.610236	108.821
		-0.773544	-1.04887	0.612247	114.668
		-0.751296	-1.01871	0.614258	120.237
		-0.729048	-0.98854	0.616269	133.322
		-0.7068	-0.958373	0.618281	131.289
		-0.684552	-0.928207	0.620292	151.765
		-0.662304	-0.89804	0.622303	171.002
		-0.640056	-0.867873	0.624314	178.156
		-0.617808	-0.837706	0.626325	186.716
		-0.59556	-0.80754	0.628336	208.935
		-0.573312	-0.777373	0.630347	238.479
		-0.551064	-0.747206	0.632358	271.756
		-0.528816	-0.717039	0.634369	284.689
		-0.506568	-0.686872	0.636381	308.759
		-0.48432	-0.656706	0.638392	395.122
		-0.462072	-0.626539	0.640403	460.201
		-0.439824	-0.596372	0.642414	476.571
		-0.417576	-0.566205	0.644425	588.492
		-0.395328	-0.536039	0.646436	745.89
		-0.37308	-0.505872	0.648447	879.983
		-0.350832	-0.475705	0.650458	1040.03
		-0.328584	-0.445538	0.65247	1369.54
		-0.306336	-0.415371	0.654481	2062.71
		-0.284088	-0.385205	0.656492	2365.82
		-0.26184	-0.355038	0.658503	4771.64
		-0.239592	-0.324871	0.660514	8238.01
		-0.217344	-0.294704	0.662525	31624.5
		-0.195096	-0.264538	0.664536	-30849.6
		-0.172848	-0.234371	0.666547	2407.55
		-0.1506	-0.204204	0.668559	2884.64
		-0.128352	-0.174037	0.67057	3738.36
		-0.106104	-0.14387	0.672581	5990.89
		-0.0838564	-0.113704	0.674592	8023.38
		-0.0616084	-0.0835368	0.676603	7850.36
		-0.0393604	-0.0533701	0.678614	76081.5
		-0.0171124	-0.0232033	0.680625	274302
		0.00513558	0.00696349	0.682636	-5193.64
		0.0273836	0.0371303	0.684647	4938.08
		0.0496316	0.0672971	0.686659	3591.79
		0.0718796	0.0974638	0.68867	2658.77
		0.0941276	0.127631	0.690681	2050.42
		0.116376	0.157797	0.692692	1645.77
		0.138624	0.187964	0.694703	1354.17
		0.160872	0.218131	0.696714	1171.82
		0.18312	0.248298	0.698725	1012.53
		0.205368	0.278465	0.700736	895.535
		0.227616	0.308631	0.702748	782.577
		0.249864	0.338798	0.704759	697.069
		0.272112	0.368965	0.70677	635.703
		0.29436	0.399132	0.708781	586.421
		0.316608	0.429298	0.710792	547.25
		0.338856	0.459465	0.712803	502.428
		0.361104	0.489632	0.714814	463.818
		0.383352	0.519799	0.716825	432.751
		0.4056	0.549966	0.718836	405.585
		0.427848	0.580132	0.720848	375.701
		0.450096	0.610299	0.722859	349.67
		0.472344	0.640466	0.72487	330.741
		0.494592	0.670633	0.726881	313.635
		0.51684	0.700799	0.728892	298.637
		0.539088	0.730966	0.730903	278.023
		0.561336	0.761133	0.732914	264.888
		0.583584	0.7913	0.734925	253.155
		0.605832	0.821467	0.736937	239.806
		0.62808	0.851633	0.738948	230.384
		0.650328	0.8818	0.740959	223.686
		0.672576	0.911967	0.74297	220.072
		0.694824	0.942134	0.744981	215.52
		0.717072	0.9723	0.746992	208.142
		0.73932	1.00247	0.749003	204.566
		0.761568	1.03263	0.751014	204.534
		0.783816	1.0628	0.753025	196.716
		0.806064	1.09297	0.755037	189.619
		0.828312	1.12313	0.757048	186.86
		0.85056	1.1533	0.759059	178.916
		0.872808	1.18347	0.76107	170.557
		0.895056	1.21363	0.763081	170.834
		0.917304	1.2438	0.765092	161.538
		0.939552	1.27397	0.767103	158.592
		0.9618	1.30414	0.769114	160.584
		0.984048	1.3343	0.771126	161.834
		1.0063	1.36447	0.773137	159.243
		1.02854	1.39464	0.775148	155.633
		1.05079	1.4248	0.777159	157.523
		1.07304	1.45497	0.77917	158.663
		1.09529	1.48514	0.781181	158.675
		-2.21509	-3.00351	0.481111	150.036
		-2.19284	-2.97334	0.483122	128.741
		-2.17059	-2.94317	0.485133	117.533
		-2.14834	-2.91301	0.487144	108.06
		-2.12609	-2.88284	0.489155	106.767
		-2.10385	-2.85267	0.491166	102.664
		-2.0816	-2.82251	0.493177	99.3057
		-2.05935	-2.79234	0.495188	97.4147
		-2.0371	-2.76217	0.4972	95.5015
		-2.01485	-2.73201	0.499211	93.5154
		-1.99261	-2.70184	0.501222	90.8874
		-1.97036	-2.67167	0.503233	90.0337
		-1.94811	-2.6415	0.505244	89.206
		-1.92586	-2.61134	0.507255	90.9185
		-1.90361	-2.58117	0.509266	86.5656
		-1.88137	-2.551	0.511277	85.1458
		-1.85912	-2.52084	0.513288	80.0026
		-1.83687	-2.49067	0.5153	82.4087
		-1.81462	-2.4605	0.517311	80.3314
		-1.79237	-2.43034	0.519322	79.7746
		-1.77013	-2.40017	0.521333	76.2453
		-1.74788	-2.37	0.523344	72.9919
		-1.72563	-2.33984	0.525355	75.7877
		-1.70338	-2.30967	0.527366	74.3445
		-1.68113	-2.2795	0.529377	75.4845
		-1.65889	-2.24934	0.531389	67.6085
		-1.63664	-2.21917	0.5334	71.5555
		-1.61439	-2.189	0.535411	68.3096
		-1.59214	-2.15884	0.537422	67.9467
		-1.56989	-2.12867	0.539433	67.7431
		-1.54765	-2.0985	0.541444	65.9815
		-1.5254	-2.06834	0.543455	69.2621
		-1.50315	-2.03817	0.545466	66.6776
		-1.4809	-2.008	0.547478	67.817
		-1.45865	-1.97784	0.549489	67.4748
		-1.43641	-1.94767	0.5515	63.215
		-1.41416	-1.9175	0.553511	65.3555
		-1.39191	-1.88734	0.555522	64.9661
		-1.36966	-1.85717	0.557533	66.0204
		-1.34741	-1.827	0.559544	63.2809
		-1.32517	-1.79684	0.561555	67.2991
		-1.30292	-1.76667	0.563566	63.6626
		-1.28067	-1.7365	0.565578	62.5793
		-1.25842	-1.70633	0.567589	68.4535
		-1.23617	-1.67617	0.5696	64.5649
		-1.21393	-1.646	0.571611	62.9332
		-1.19168	-1.61583	0.573622	63.5864
		-1.16943	-1.58567	0.575633	68.4517
		-1.14718	-1.5555	0.577644	69.737
		-1.12493	-1.52533	0.579655	70.0754
		-1.10269	-1.49517	0.581667	69.0908
		-1.08044	-1.465	0.583678	76.9162
		-1.05819	-1.43483	0.585689	69.8012
		-1.03594	-1.40467	0.5877	79.8508
		-1.01369	-1.3745	0.589711	72.0371
		-0.991446	-1.34433	0.591722	76.5556
		-0.969198	-1.31417	0.593733	80.7703
		-0.94695	-1.284	0.595744	82.4081
		-0.924702	-1.25383	0.597755	85.055
		-0.902454	-1.22367	0.599767	85.047
		-0.880206	-1.1935	0.601778	92.5273
		-0.857958	-1.16333	0.603789	91.2376
		-0.83571	-1.13317	0.6058	98.0983
		-0.813462	-1.103	0.607811	95.795
		-0.791214	-1.07283	0.609822	107.548
		-0.768966	-1.04267	0.611833	114.367
		-0.746718	-1.0125	0.613844	118.94
		-0.72447	-0.982332	0.615856	132.843
		-0.702222	-0.952165	0.617867	131.291
		-0.679974	-0.921999	0.619878	150.47
		-0.657726	-0.891832	0.621889	170.045
		-0.635478	-0.861665	0.6239	177.2
		-0.61323	-0.831498	0.625911	184.762
		-0.590982	-0.801331	0.627922	207.656
		-0.568734	-0.771165	0.629933	236.547
		-0.546486	-0.740998	0.631944	270.449
		-0.524238	-0.710831	0.633956	281.599
		-0.50199	-0.680664	0.635967	306.011
		-0.479742	-0.650497	0.637978	392.151
		-0.457494	-0.620331	0.639989	456.685
		-0.435246	-0.590164	0.642	472.841
		-0.412998	-0.559997	0.644011	584.007
		-0.39075	-0.52983	0.646022	737.989
		-0.368502	-0.499664	0.648033	874.084
		-0.346254	-0.469497	0.650045	1030.27
		-0.324006	-0.43933	0.652056	1358.92
		-0.301758	-0.409163	0.654067	2046.51
		-0.27951	-0.378996	0.656078	2332.63
		-0.257262	-0.34883	0.658089	4706.11
		-0.235014	-0.318663	0.6601	8080.67
		-0.212766	-0.288496	0.662111	31108.7
		-0.190518	-0.258329	0.664122	-31020.7
		-0.16827	-0.228163	0.666134	2326.37
		-0.146022	-0.197996	0.668145	2836.37
		-0.123774	-0.167829	0.670156	3671.86
		-0.101526	-0.137662	0.672167	5765.68
		-0.0792779	-0.107495	0.674178	7835.14
		-0.0570299	-0.0773287	0.676189	7709.18
		-0.0347819	-0.0471619	0.6782	75478.6
		-0.0125339	-0.0169951	0.680211	322805
		0.0097141	0.0131717	0.682222	-5989.53
		0.0319621	0.0433384	0.684234	4969.23
		0.0542101	0.0735052	0.686245	3617.09
		0.0764581	0.103672	0.688256	2671.42
		0.0987061	0.133839	0.690267	2059.82
		0.120954	0.164006	0.692278	1651.77
		0.143202	0.194172	0.694289	1359.03
		0.16545	0.224339	0.6963	1174.64
		0.187698	0.254506	0.698311	1014.8
		0.209946	0.284673	0.700323	897.908
		0.232194	0.314839	0.702334	783.943
		0.254442	0.345006	0.704345	698.837
		0.27669	0.375173	0.706356	637.066
		0.298938	0.40534	0.708367	587.905
		0.321186	0.435507	0.710378	548.095
		0.343434	0.465673	0.712389	503.541
		0.365682	0.49584	0.7144	464.748
		0.38793	0.526007	0.716411	432.544
		0.410178	0.556174	0.718423	406.876
		0.432426	0.58634	0.720434	376.349
		0.454674	0.616507	0.722445	349.969
		0.476922	0.646674	0.724456	330.911
		0.49917	0.676841	0.726467	314.258
		0.521418	0.707008	0.728478	300.074
		0.543666	0.737174	0.730489	277.539
		0.565914	0.767341	0.7325	266.059
		0.588162	0.797508	0.734512	253.799
		0.61041	0.827675	0.736523	239.942
		0.632658	0.857841	0.738534	229.88
		0.654906	0.888008	0.740545	223.028
		0.677154	0.918175	0.742556	219.609
		0.699402	0.948342	0.744567	214.673
		0.72165	0.978509	0.746578	208.463
		0.743898	1.00868	0.748589	204.235
		0.766146	1.03884	0.7506	204.846
		0.788394	1.06901	0.752612	196.053
		0.810642	1.09918	0.754623	189.96
		0.83289	1.12934	0.756634	185.713
		0.855138	1.15951	0.758645	178.605
		0.877386	1.18968	0.760656	170.568
		0.899634	1.21984	0.762667	170.837
		0.921882	1.25001	0.764678	161.23
		0.94413	1.28018	0.766689	158.59
		0.966378	1.31034	0.768701	160.737
		0.988626	1.34051	0.770712	162.009
		1.01087	1.37068	0.772723	159.099
		1.03312	1.40084	0.774734	156.136
		1.05537	1.43101	0.776745	157.365
		1.07762	1.46118	0.778756	158.98
		1.09987	1.49134	0.780767	159.349
		-2.21051	-2.9973	0.480697	149.864
		-2.18826	-2.96713	0.482708	129.29
		-2.16601	-2.93696	0.484719	117.395
		-2.14376	-2.9068	0.48673	107.452
		-2.12152	-2.87663	0.488741	106.329
		-2.09927	-2.84646	0.490752	102.159
		-2.07702	-2.8163	0.492763	99.1766
		-2.05477	-2.78613	0.494775	98.105
		-2.03252	-2.75596	0.496786	95.365
		-2.01028	-2.7258	0.498797	94.1
		-1.98803	-2.69563	0.500808	91.2144
		-1.96578	-2.66546	0.502819	90.3725
		-1.94353	-2.6353	0.50483	89.4011
		-1.92128	-2.60513	0.506841	90.9175
		-1.89904	-2.57496	0.508852	86.8859
		-1.87679	-2.5448	0.510863	85.6261
		-1.85454	-2.51463	0.512875	80.3279
		-1.83229	-2.48446	0.514886	82.5856
		-1.81004	-2.4543	0.516897	80.4878
		-1.7878	-2.42413	0.518908	79.4553
		-1.76555	-2.39396	0.520919	76.5673
		-1.7433	-2.3638	0.52293	73.014
		-1.72105	-2.33363	0.524941	75.9415
		-1.6988	-2.30346	0.526952	74.1773
		-1.67656	-2.2733	0.528964	75.4669
		-1.65431	-2.24313	0.530975	68.0866
		-1.63206	-2.21296	0.532986	72.0383
		-1.60981	-2.1828	0.534997	68.4579
		-1.58756	-2.15263	0.537008	68.4241
		-1.56532	-2.12246	0.539019	68.057
		-1.54307	-2.09229	0.54103	66.9381
		-1.52082	-2.06213	0.543041	68.7727
		-1.49857	-2.03196	0.545053	66.9981
		-1.47632	-2.00179	0.547064	67.9837
		-1.45408	-1.97163	0.549075	67.4751
		-1.43183	-1.94146	0.551086	63.3799
		-1.40958	-1.91129	0.553097	65.6839
		-1.38733	-1.88113	0.555108	65.2618
		-1.36508	-1.85096	0.557119	66.0381
		-1.34284	-1.82079	0.55913	63.7595
		-1.32059	-1.79063	0.561141	66.9748
		-1.29834	-1.76046	0.563153	63.813
		-1.27609	-1.73029	0.565164	62.2742
		-1.25384	-1.70013	0.567175	68.3014
		-1.2316	-1.66996	0.569186	64.2459
		-1.20935	-1.63979	0.571197	63.0879
		-1.1871	-1.60963	0.573208	62.9395
		-1.16485	-1.57946	0.575219	67.9681
		-1.1426	-1.54929	0.57723	69.8895
		-1.12036	-1.51913	0.579242	70.2344
		-1.09811	-1.48896	0.581253	69.2605
		-1.07586	-1.45879	0.583264	76.9072
		-1.05361	-1.42863	0.585275	70.1092
		-1.03136	-1.39846	0.587286	79.8482
		-1.00912	-1.36829	0.589297	71.878
		-0.986867	-1.33813	0.591308	76.3979
		-0.964619	-1.30796	0.593319	80.2972
		-0.942371	-1.27779	0.59533	82.0834
		-0.920123	-1.24762	0.597342	84.098
		-0.897875	-1.21746	0.599353	84.2413
		-0.875627	-1.18729	0.601364	92.0522
		-0.853379	-1.15712	0.603375	91.2442
		-0.831131	-1.12696	0.605386	96.9763
		-0.808883	-1.09679	0.607397	94.6825
		-0.786635	-1.06662	0.609408	107.545
		-0.764387	-1.03646	0.611419	113.578
		-0.742139	-1.00629	0.613431	118.292
		-0.719891	-0.976124	0.615442	132.53
		-0.697643	-0.945957	0.617453	130.501
		-0.675395	-0.91579	0.619464	149.518
		-0.653147	-0.885624	0.621475	169.099
		-0.630899	-0.855457	0.623486	176.397
		-0.608651	-0.82529	0.625497	183.466
		-0.586403	-0.795123	0.627508	206.535
		-0.564155	-0.764956	0.629519	234.731
		-0.541907	-0.73479	0.631531	269.445
		-0.519659	-0.704623	0.633542	279.805
		-0.497411	-0.674456	0.635553	303.744
		-0.475163	-0.644289	0.637564	389.026
		-0.452915	-0.614123	0.639575	454.49
		-0.430667	-0.583956	0.641586	469.974
		-0.408419	-0.553789	0.643597	580.178
		-0.386171	-0.523622	0.645608	731.285
		-0.363923	-0.493455	0.64762	868.644
		-0.341675	-0.463289	0.649631	1021.52
		-0.319427	-0.433122	0.651642	1350.02
		-0.297179	-0.402955	0.653653	2033.1
		-0.274931	-0.372788	0.655664	2304.4
		-0.252683	-0.342622	0.657675	4645.72
		-0.230435	-0.312455	0.659686	7944
		-0.208187	-0.282288	0.661697	30667.7
		-0.185939	-0.252121	0.663709	-30635.4
		-0.163691	-0.221954	0.66572	2150.95
		-0.141443	-0.191788	0.667731	2763.59
		-0.119195	-0.161621	0.669742	3414.45
		-0.0969474	-0.131454	0.671753	5417.31
		-0.0746994	-0.101287	0.673764	7496.28
		-0.0524514	-0.0711205	0.675775	7437.38
		-0.0302034	-0.0409537	0.677786	74597.7
		-0.00795537	-0.0107869	0.679797	387741
		0.0142926	0.0193798	0.681809	-7001.87
		0.0365406	0.0495466	0.68382	4997.74
		0.0587886	0.0797134	0.685831	3640.17
		0.0810366	0.10988	0.687842	2684.62
		0.103285	0.140047	0.689853	2068.85
		0.125533	0.170214	0.691864	1657.45
		0.147781	0.200381	0.693875	1362.49
		0.170029	0.230547	0.695886	1177.02
		0.192277	0.260714	0.697898	1017.07
		0.214525	0.290881	0.699909	899.752
		0.236773	0.321048	0.70192	785.445
		0.259021	0.351214	0.703931	699.84
		0.281269	0.381381	0.705942	638.237
		0.303517	0.411548	0.707953	588.904
		0.325765	0.441715	0.709964	548.878
		0.348013	0.471882	0.711975	504.509
		0.370261	0.502048	0.713986	465.391
		0.392509	0.532215	0.715998	433.7
		0.414757	0.562382	0.718009	407.847
		0.437005	0.592549	0.72002	377.449
		0.459253	0.622715	0.722031	350.906
		0.481501	0.652882	0.724042	330.917
		0.503749	0.683049	0.726053	313.946
		0.525997	0.713216	0.728064	299.745
		0.548245	0.743383	0.730075	278.473
		0.570493	0.773549	0.732087	265.727
		0.592741	0.803716	0.734098	254.249
		0.614989	0.833883	0.736109	240.086
		0.637237	0.86405	0.73812	230.224
		0.659485	0.894216	0.740131	222.695
		0.681733	0.924383	0.742142	219.268
		0.703981	0.95455	0.744153	214.041
		0.726229	0.984717	0.746164	208.306
		0.748477	1.01488	0.748175	204.727
		0.770725	1.04505	0.750187	203.897
		0.792973	1.07522	0.752198	196.062
		0.815221	1.10538	0.754209	189.471
		0.837469	1.13555	0.75622	185.869
		0.859717	1.16572	0.758231	178.78
		0.881965	1.19588	0.760242	170.898
		0.904213	1.22605	0.762253	170.834
		0.926461	1.25622	0.764264	161.56
		0.948709	1.28638	0.766276	158.617
		0.970957	1.31655	0.768287	161.076
		0.993205	1.34672	0.770298	162.351
		1.01545	1.37688	0.772309	158.778
		1.0377	1.40705	0.77432	155.507
		1.05995	1.43722	0.776331	157.205
		1.0822	1.46739	0.778342	158.988
		1.10444	1.49755	0.780353	158.707
		-2.20593	-2.99109	0.480283	149.696
		-2.18368	-2.96092	0.482294	129.847
		-2.16143	-2.93076	0.484305	117.259
		-2.13918	-2.90059	0.486316	106.833
		-2.11694	-2.87042	0.488327	105.887
		-2.09469	-2.84026	0.490338	101.655
		-2.07244	-2.81009	0.49235	99.0492
		-2.05019	-2.77992	0.494361	98.8067
		-2.02794	-2.74976	0.496372	95.2253
		-2.0057	-2.71959	0.498383	94.6911
		-1.98345	-2.68942	0.500394	91.5511
		-1.9612	-2.65926	0.502405	90.7164
		-1.93895	-2.62909	0.504416	89.6011
		-1.9167	-2.59892	0.506427	90.9134
		-1.89446	-2.56876	0.508438	87.2097
		-1.87221	-2.53859	0.51045	86.1098
		-1.84996	-2.50842	0.512461	80.6515
		-1.82771	-2.47825	0.514472	82.761
		-1.80546	-2.44809	0.516483	80.649
		-1.78322	-2.41792	0.518494	79.1279
		-1.76097	-2.38775	0.520505	76.8942
		-1.73872	-2.35759	0.522516	73.028
		-1.71647	-2.32742	0.524527	76.0987
		-1.69422	-2.29725	0.526539	74.0067
		-1.67198	-2.26709	0.52855	75.4511
		-1.64973	-2.23692	0.530561	68.5696
		-1.62748	-2.20675	0.532572	72.5243
		-1.60523	-2.17659	0.534583	68.6076
		-1.58298	-2.14642	0.536594	68.903
		-1.56074	-2.11625	0.538605	68.3725
		-1.53849	-2.08609	0.540616	67.9061
		-1.51624	-2.05592	0.542628	68.275
		-1.49399	-2.02575	0.544639	67.3234
		-1.47174	-1.99559	0.54665	68.1454
		-1.4495	-1.96542	0.548661	67.4689
		-1.42725	-1.93525	0.550672	63.5432
		-1.405	-1.90509	0.552683	66.0104
		-1.38275	-1.87492	0.554694	65.5607
		-1.3605	-1.84475	0.556705	66.0624
		-1.33826	-1.81459	0.558716	64.2363
		-1.31601	-1.78442	0.560728	66.6423
		-1.29376	-1.75425	0.562739	63.9667
		-1.27151	-1.72409	0.56475	61.9578
		-1.24926	-1.69392	0.566761	68.1414
		-1.22702	-1.66375	0.568772	63.922
		-1.20477	-1.63358	0.570783	63.2506
		-1.18252	-1.60342	0.572794	62.2876
		-1.16027	-1.57325	0.574805	67.4845
		-1.13802	-1.54308	0.576817	70.0502
		-1.11578	-1.51292	0.578828	70.3999
		-1.09353	-1.48275	0.580839	69.4335
		-1.07128	-1.45258	0.58285	76.9012
		-1.04903	-1.42242	0.584861	70.43
		-1.02678	-1.39225	0.586872	79.8521
		-1.00454	-1.36208	0.588883	71.7171
		-0.982289	-1.33192	0.590894	76.2386
		-0.960041	-1.30175	0.592905	79.8193
		-0.937793	-1.27158	0.594917	81.7635
		-0.915545	-1.24142	0.596928	83.1312
		-0.893297	-1.21125	0.598939	83.4338
		-0.871049	-1.18108	0.60095	91.572
		-0.848801	-1.15092	0.602961	91.2573
		-0.826553	-1.12075	0.604972	95.8527
		-0.804305	-1.09058	0.606983	93.5586
		-0.782057	-1.06042	0.608994	107.556
		-0.759809	-1.03025	0.611006	112.784
		-0.737561	-1.00008	0.613017	117.651
		-0.715313	-0.969916	0.615028	132.218
		-0.693065	-0.939749	0.617039	129.703
		-0.670817	-0.909582	0.61905	148.569
		-0.648569	-0.879415	0.621061	168.153
		-0.626321	-0.849249	0.623072	175.595
		-0.604073	-0.819082	0.625083	182.177
		-0.581825	-0.788915	0.627094	205.415
		-0.559577	-0.758748	0.629106	232.915
		-0.537329	-0.728581	0.631117	268.445
		-0.515081	-0.698415	0.633128	278.025
		-0.492833	-0.668248	0.635139	301.482
		-0.470585	-0.638081	0.63715	385.899
		-0.448337	-0.607914	0.639161	452.308
		-0.426089	-0.577748	0.641172	467.115
		-0.403841	-0.547581	0.643183	576.356
		-0.381593	-0.517414	0.645195	724.593
		-0.359345	-0.487247	0.647206	863.209
		-0.337097	-0.45708	0.649217	1012.77
		-0.314849	-0.426914	0.651228	1341.15
		-0.292601	-0.396747	0.653239	2019.72
		-0.270353	-0.36658	0.65525	2276.22
		-0.248105	-0.336413	0.657261	4585.39
		-0.225857	-0.306247	0.659272	7807.54
		-0.203609	-0.27608	0.661284	30227.4
		-0.181361	-0.245913	0.663295	-30244.4
		-0.159113	-0.215746	0.665306	1974.58
		-0.136865	-0.185579	0.667317	2690.57
		-0.114617	-0.155413	0.669328	3155.12
		-0.0923689	-0.125246	0.671339	5067.7
		-0.0701208	-0.0950791	0.67335	7155.91
		-0.0478729	-0.0649123	0.675361	7164.26
		-0.0256249	-0.0347456	0.677372	73713.9
		-0.00337685	-0.00457878	0.679384	452844
		0.0188712	0.025588	0.681395	-8016.41
		0.0411191	0.0557548	0.683406	5026.22
		0.0633672	0.0859216	0.685417	3663.23
		0.0856152	0.116088	0.687428	2697.81
		0.107863	0.146255	0.689439	2077.88
		0.130111	0.176422	0.69145	1663.13
		0.152359	0.206589	0.693461	1365.93
		0.174607	0.236755	0.695473	1179.39
		0.196855	0.266922	0.697484	1019.35
		0.219103	0.297089	0.699495	901.591
		0.241351	0.327256	0.701506	786.948
		0.263599	0.357423	0.703517	700.835
		0.285847	0.387589	0.705528	639.406
		0.308095	0.417756	0.707539	589.897
		0.330343	0.447923	0.70955	549.661
		0.352591	0.47809	0.711561	505.474
		0.374839	0.508256	0.713573	466.032
		0.397087	0.538423	0.715584	434.87
		0.419335	0.56859	0.717595	408.816
		0.441583	0.598757	0.719606	378.552
		0.463831	0.628924	0.721617	351.849
		0.486079	0.65909	0.723628	330.922
		0.508327	0.689257	0.725639	313.624
		0.530575	0.719424	0.72765	299.398
		0.552823	0.749591	0.729662	279.42
		0.575071	0.779757	0.731673	265.38
		0.597319	0.809924	0.733684	254.696
		0.619567	0.840091	0.735695	240.23
		0.641815	0.870258	0.737706	230.576
		0.664063	0.900425	0.739717	222.365
		0.686311	0.930591	0.741728	218.928
		0.708559	0.960758	0.743739	213.412
		0.730807	0.990925	0.74575	208.144
		0.753055	1.02109	0.747762	205.228
		0.775303	1.05126	0.749773	202.936
		0.797551	1.08143	0.751784	196.079
		0.819799	1.11159	0.753795	188.974
		0.842047	1.14176	0.755806	186.037
		0.864295	1.17193	0.757817	178.959
		0.886543	1.20209	0.759828	171.232
		0.908791	1.23226	0.761839	170.831
		0.931039	1.26243	0.763851	161.896
		0.953287	1.29259	0.765862	158.646
		0.975535	1.32276	0.767873	161.417
		0.997783	1.35293	0.769884	162.695
		1.02003	1.38309	0.771895	158.455
		1.04228	1.41326	0.773906	154.867
		1.06453	1.44343	0.775917	157.045
		1.08678	1.47359	0.777928	158.994
		1.10902	1.50376	0.77994	158.051
		-2.20135	-2.98488	0.479869	148.842
		-2.1791	-2.95472	0.48188	130.038
		-2.15685	-2.92455	0.483891	117.448
		-2.13461	-2.89438	0.485902	106.547
		-2.11236	-2.86421	0.487913	105.926
		-2.09011	-2.83405	0.489925	101.65
		-2.06786	-2.80388	0.491936	98.5913
		-2.04561	-2.77371	0.493947	98.3692
		-2.02337	-2.74355	0.495958	95.3871
		-2.00112	-2.71338	0.497969	94.4562
		-1.97887	-2.68321	0.49998	92.0598
		-1.95662	-2.65305	0.501991	90.2643
		-1.93437	-2.62288	0.504002	89.9542
		-1.91213	-2.59271	0.506013	91.3993
		-1.88988	-2.56255	0.508025	87.1969
		-1.86763	-2.53238	0.510036	86.4257
		-1.84538	-2.50221	0.512047	80.6627
		-1.82313	-2.47205	0.514058	82.1445
		-1.80089	-2.44188	0.516069	80.8164
		-1.77864	-2.41171	0.51808	79.4377
		-1.75639	-2.38155	0.520091	76.7505
		-1.73414	-2.35138	0.522102	73.0366
		-1.71189	-2.32121	0.524114	76.5777
		-1.68965	-2.29105	0.526125	74.1768
		-1.6674	-2.26088	0.528136	76.0877
		-1.64515	-2.23071	0.530147	68.7282
		-1.6229	-2.20055	0.532158	71.885
		-1.60065	-2.17038	0.534169	68.9272
		-1.57841	-2.14021	0.53618	69.0656
		-1.55616	-2.11005	0.538191	68.526
		-1.53391	-2.07988	0.540203	67.7565
		-1.51166	-2.04971	0.542214	68.1091
		-1.48941	-2.01954	0.544225	67.3197
		-1.46717	-1.98938	0.546236	68.3131
		-1.44492	-1.95921	0.548247	67.3107
		-1.42267	-1.92904	0.550258	63.7204
		-1.40042	-1.89888	0.552269	65.693
		-1.37817	-1.86871	0.55428	65.2222
		-1.35593	-1.83854	0.556291	65.9314
		-1.33368	-1.80838	0.558303	64.7265
		-1.31143	-1.77821	0.560314	66.3155
		-1.28918	-1.74804	0.562325	64.4425
		-1.26693	-1.71788	0.564336	62.593
		-1.24469	-1.68771	0.566347	68.928
		-1.22244	-1.65754	0.568358	64.2352
		-1.20019	-1.62738	0.570369	62.9402
		-1.17794	-1.59721	0.57238	62.4423
		-1.15569	-1.56704	0.574392	68.112
		-1.13345	-1.53688	0.576403	70.8465
		-1.1112	-1.50671	0.578414	70.4084
		-1.08895	-1.47654	0.580425	69.4416
		-1.0667	-1.44638	0.582436	76.5929
		-1.04445	-1.41621	0.584447	69.7999
		-1.02221	-1.38604	0.586458	80.1713
		-0.999958	-1.35588	0.588469	71.236
		-0.97771	-1.32571	0.59048	75.9256
		-0.955462	-1.29554	0.592492	80.4632
		-0.933214	-1.26538	0.594503	81.4527
		-0.910966	-1.23521	0.596514	83.126
		-0.888718	-1.20504	0.598525	82.9509
		-0.86647	-1.17488	0.600536	91.2601
		-0.844222	-1.14471	0.602547	90.9468
		-0.821974	-1.11454	0.604558	95.3779
		-0.799726	-1.08437	0.606569	93.5552
		-0.777478	-1.05421	0.608581	106.762
		-0.75523	-1.02404	0.610592	113.252
		-0.732982	-0.993874	0.612603	118.293
		-0.710734	-0.963708	0.614614	132.048
		-0.688486	-0.933541	0.616625	129.22
		-0.666238	-0.903374	0.618636	147.612
		-0.64399	-0.873207	0.620647	166.551
		-0.621742	-0.84304	0.622658	174.172
		-0.599494	-0.812874	0.624669	181.684
		-0.577246	-0.782707	0.626681	204.625
		-0.554998	-0.75254	0.628692	232.118
		-0.53275	-0.722373	0.630703	268.312
		-0.510502	-0.692207	0.632714	276.117
		-0.488254	-0.66204	0.634725	299.681
		-0.466006	-0.631873	0.636736	383.715
		-0.443758	-0.601706	0.638747	450.106
		-0.42151	-0.571539	0.640758	464.319
		-0.399262	-0.541373	0.64277	572.856
		-0.377014	-0.511206	0.644781	718.447
		-0.354766	-0.481039	0.646792	858.902
		-0.332518	-0.450872	0.648803	1006.59
		-0.31027	-0.420706	0.650814	1334.35
		-0.288022	-0.390539	0.652825	2007.33
		-0.265774	-0.360372	0.654836	2252.29
		-0.243526	-0.330205	0.656847	4533.33
		-0.221278	-0.300038	0.658859	7689.51
		-0.19903	-0.269872	0.66087	29850.1
		-0.176782	-0.239705	0.662881	-29227.2
		-0.154534	-0.209538	0.664892	1912.9
		-0.132286	-0.179371	0.666903	2606.58
		-0.110038	-0.149205	0.668914	3118.14
		-0.0877903	-0.119038	0.670925	4918.34
		-0.0655423	-0.0888709	0.672936	6781.85
		-0.0432943	-0.0587042	0.674947	6931.49
		-0.0210463	-0.0285374	0.676959	72108.4
		0.00120168	0.00162939	0.67897	546038
		0.0234497	0.0317962	0.680981	-9321.86
		0.0456977	0.0619629	0.682992	5052.63
		0.0679457	0.0921297	0.685003	3685.7
		0.0901937	0.122297	0.687014	2710.43
		0.112442	0.152463	0.689025	2086.49
		0.13469	0.18263	0.691036	1668.89
		0.156938	0.212797	0.693048	1369.04
		0.179186	0.242964	0.695059	1181.64
		0.201434	0.27313	0.69707	1021.25
		0.223682	0.303297	0.699081	903.239
		0.24593	0.333464	0.701092	788.787
		0.268178	0.363631	0.703103	701.829
		0.290426	0.393798	0.705114	640.423
		0.312674	0.423964	0.707125	589.96
		0.334922	0.454131	0.709136	550.031
		0.35717	0.484298	0.711148	505.787
		0.379418	0.514465	0.713159	465.55
		0.401666	0.544631	0.71517	435.056
		0.423914	0.574798	0.717181	409.101
		0.446162	0.604965	0.719192	378.836
		0.46841	0.635132	0.721203	351.529
		0.490658	0.665299	0.723214	331.24
		0.512906	0.695465	0.725225	313.619
		0.535154	0.725632	0.727237	299.556
		0.557402	0.755799	0.729248	279.587
		0.57965	0.785966	0.731259	266.325
		0.601898	0.816132	0.73327	255.02
		0.624146	0.846299	0.735281	240.419
		0.646394	0.876466	0.737292	230.272
		0.668642	0.906633	0.739303	222.219
		0.69089	0.9368	0.741314	218.778
		0.713138	0.966966	0.743325	213.709
		0.735386	0.997133	0.745337	208.128
		0.757634	1.0273	0.747348	203.949
		0.779882	1.05747	0.749359	202.605
		0.80213	1.08763	0.75137	195.627
		0.824378	1.1178	0.753381	188.834
		0.846626	1.14797	0.755392	185.737
		0.868874	1.17813	0.757403	178.493
		0.891122	1.2083	0.759414	170.919
		0.91337	1.23847	0.761426	171.483
		0.935618	1.26863	0.763437	161.435
		0.957866	1.2988	0.765448	158.798
		0.980114	1.32897	0.767459	160.954
		1.00236	1.35913	0.76947	162.222
		1.02461	1.3893	0.771481	158.633
		1.04686	1.41947	0.773492	154.709
		1.06911	1.44963	0.775503	156.89
		1.09135	1.4798	0.777515	158.831
		1.1136	1.50997	0.779526	157.911
		-2.19677	-2.97867	0.479455	147.978
		-2.17452	-2.94851	0.481466	130.222
		-2.15228	-2.91834	0.483477	117.642
		-2.13003	-2.88817	0.485488	106.265
		-2.10778	-2.85801	0.4875	105.973
		-2.08553	-2.82784	0.489511	101.652
		-2.06328	-2.79767	0.491522	98.1283
		-2.04104	-2.76751	0.493533	97.9143
		-2.01879	-2.73734	0.495544	95.5535
		-1.99654	-2.70717	0.497555	94.2086
		-1.97429	-2.67701	0.499566	92.5712
		-1.95204	-2.64684	0.501577	89.8
		-1.9298	-2.61667	0.503589	90.3096
		-1.90755	-2.58651	0.5056	91.8927
		-1.8853	-2.55634	0.507611	87.179
		-1.86305	-2.52617	0.509622	86.7391
		-1.8408	-2.49601	0.511633	80.6692
		-1.81856	-2.46584	0.513644	81.516
		-1.79631	-2.43567	0.515655	80.9839
		-1.77406	-2.4055	0.517666	79.7573
		-1.75181	-2.37534	0.519677	76.5997
		-1.72956	-2.34517	0.521689	73.0452
		-1.70732	-2.315	0.5237	77.0616
		-1.68507	-2.28484	0.525711	74.3522
		-1.66282	-2.25467	0.527722	76.7342
		-1.64057	-2.2245	0.529733	68.8818
		-1.61832	-2.19434	0.531744	71.2285
		-1.59608	-2.16417	0.533755	69.2493
		-1.57383	-2.134	0.535766	69.2234
		-1.55158	-2.10384	0.537778	68.677
		-1.52933	-2.07367	0.539789	67.5898
		-1.50708	-2.0435	0.5418	67.9483
		-1.48484	-2.01334	0.543811	67.3109
		-1.46259	-1.98317	0.545822	68.4809
		-1.44034	-1.953	0.547833	67.1501
		-1.41809	-1.92284	0.549844	63.8977
		-1.39584	-1.89267	0.551855	65.3656
		-1.3736	-1.8625	0.553866	64.8739
		-1.35135	-1.83234	0.555878	65.798
		-1.3291	-1.80217	0.557889	65.2169
		-1.30685	-1.772	0.5599	65.9888
		-1.2846	-1.74184	0.561911	64.9232
		-1.26236	-1.71167	0.563922	63.2428
		-1.24011	-1.6815	0.565933	69.729
		-1.21786	-1.65134	0.567944	64.5581
		-1.19561	-1.62117	0.569955	62.6225
		-1.17336	-1.591	0.571967	62.6093
		-1.15112	-1.56083	0.573978	68.7564
		-1.12887	-1.53067	0.575989	71.6526
		-1.10662	-1.5005	0.578	70.4146
		-1.08437	-1.47033	0.580011	69.4472
		-1.06212	-1.44017	0.582022	76.28
		-1.03988	-1.41	0.584033	69.1552
		-1.01763	-1.37983	0.586044	80.4954
		-0.99538	-1.34967	0.588055	70.75
		-0.973132	-1.3195	0.590067	75.6103
		-0.950884	-1.28933	0.592078	81.1242
		-0.928636	-1.25917	0.594089	81.142
		-0.906388	-1.229	0.5961	83.1355
		-0.88414	-1.19883	0.598111	82.473
		-0.861892	-1.16867	0.600122	90.9507
		-0.839644	-1.1385	0.602133	90.6313
		-0.817396	-1.10833	0.604144	94.913
		-0.795148	-1.07817	0.606156	93.5689
		-0.7729	-1.048	0.608167	105.957
		-0.750652	-1.01783	0.610178	113.738
		-0.728404	-0.987666	0.612189	118.955
		-0.706156	-0.957499	0.6142	131.879
		-0.683908	-0.927333	0.616211	128.742
		-0.66166	-0.897166	0.618222	146.656
		-0.639412	-0.866999	0.620233	164.939
		-0.617164	-0.836832	0.622245	172.74
		-0.594916	-0.806665	0.624256	181.203
		-0.572668	-0.776499	0.626267	203.839
		-0.55042	-0.746332	0.628278	231.337
		-0.528172	-0.716165	0.630289	268.193
		-0.505924	-0.685998	0.6323	274.208
		-0.483676	-0.655832	0.634311	297.888
		-0.461428	-0.625665	0.636322	381.546
		-0.43918	-0.595498	0.638333	447.904
		-0.416932	-0.565331	0.640345	461.525
		-0.394684	-0.535164	0.642356	569.361
		-0.372436	-0.504998	0.644367	712.31
		-0.350188	-0.474831	0.646378	854.613
		-0.32794	-0.444664	0.648389	1000.44
		-0.305692	-0.414497	0.6504	1327.58
		-0.283444	-0.384331	0.652411	1994.95
		-0.261196	-0.354164	0.654422	2228.41
		-0.238948	-0.323997	0.656434	4481.4
		-0.2167	-0.29383	0.658445	7571.76
		-0.194452	-0.263663	0.660456	29473.7
		-0.172204	-0.233497	0.662467	-28200.5
		-0.149956	-0.20333	0.664478	1852.97
		-0.127708	-0.173163	0.666489	2522.42
		-0.10546	-0.142996	0.6685	3084.56
		-0.0832118	-0.11283	0.670511	4772.05
		-0.0609638	-0.0826628	0.672522	6407.28
		-0.0387158	-0.052496	0.674534	6699.34
		-0.0164678	-0.0223292	0.676545	70491.9
		0.0057802	0.00783756	0.678556	639662
		0.0280282	0.0380043	0.680567	-10631.8
		0.0502762	0.0681711	0.682578	5079.01
		0.0725242	0.0983379	0.684589	3708.16
		0.0947722	0.128505	0.6866	2723.04
		0.11702	0.158671	0.688611	2095.09
		0.139268	0.188838	0.690623	1674.66
		0.161516	0.219005	0.692634	1372.14
		0.183764	0.249172	0.694645	1183.88
		0.206012	0.279339	0.696656	1023.14
		0.22826	0.309505	0.698667	904.884
		0.250508	0.339672	0.700678	790.632
		0.272756	0.369839	0.702689	702.824
		0.295004	0.400006	0.7047	641.439
		0.317252	0.430172	0.706711	590.008
		0.3395	0.460339	0.708723	550.395
		0.361748	0.490506	0.710734	506.089
		0.383996	0.520673	0.712745	465.05
		0.406244	0.55084	0.714756	435.227
		0.428492	0.581006	0.716767	409.375
		0.45074	0.611173	0.718778	379.107
		0.472988	0.64134	0.720789	351.189
		0.495236	0.671507	0.7228	331.562
		0.517484	0.701673	0.724812	313.619
		0.539732	0.73184	0.726823	299.72
		0.56198	0.762007	0.728834	279.742
		0.584228	0.792174	0.730845	267.29
		0.606476	0.822341	0.732856	255.342
		0.628724	0.852507	0.734867	240.609
		0.650972	0.882674	0.736878	229.957
		0.67322	0.912841	0.738889	222.074
		0.695468	0.943008	0.740901	218.63
		0.717716	0.973175	0.742912	214.021
		0.739964	1.00334	0.744923	208.114
		0.762212	1.03351	0.746934	202.642
		0.78446	1.06367	0.748945	202.283
		0.806708	1.09384	0.750956	195.168
		0.828956	1.12401	0.752967	188.699
		0.851204	1.15418	0.754978	185.43
		0.873452	1.18434	0.756989	178.017
		0.8957	1.21451	0.759001	170.597
		0.917948	1.24468	0.761012	172.144
		0.940196	1.27484	0.763023	160.962
		0.962444	1.30501	0.765034	158.953
		0.984692	1.33518	0.767045	160.479
		1.00694	1.36534	0.769056	161.736
		1.02919	1.39551	0.771067	158.819
		1.05144	1.42568	0.773078	154.559
		1.07368	1.45584	0.77509	156.736
		1.09593	1.48601	0.777101	158.666
		1.11818	1.51618	0.779112	157.778
		-2.19219	-2.97247	0.479041	148.428
		-2.16995	-2.9423	0.481052	130.067
		-2.1477	-2.91213	0.483063	117.352
		-2.12545	-2.88197	0.485075	106.773
		-2.1032	-2.8518	0.487086	105.378
		-2.08095	-2.82163	0.489097	101.803
		-2.05871	-2.79146	0.491108	98.3206
		-2.03646	-2.7613	0.493119	97.4486
		-2.01421	-2.73113	0.49513	95.7252
		-1.99196	-2.70096	0.497141	95.7058
		-1.96971	-2.6708	0.499152	91.955
		-1.94747	-2.64063	0.501164	90.1271
		-1.92522	-2.61046	0.503175	89.5467
		-1.90297	-2.5803	0.505186	91.5816
		-1.88072	-2.55013	0.507197	87.4865
		-1.85847	-2.51996	0.509208	86.7388
		-1.83623	-2.4898	0.511219	80.5139
		-1.81398	-2.45963	0.51323	81.843
		-1.79173	-2.42946	0.515241	80.9834
		-1.76948	-2.3993	0.517252	79.75
		-1.74723	-2.36913	0.519264	76.2888
		-1.72499	-2.33896	0.521275	73.5411
		-1.70274	-2.3088	0.523286	76.9063
		-1.68049	-2.27863	0.525297	74.5026
		-1.65824	-2.24846	0.527308	76.2711
		-1.63599	-2.2183	0.529319	68.4125
		-1.61375	-2.18813	0.53133	71.2075
		-1.5915	-2.15796	0.533341	69.4051
		-1.56925	-2.1278	0.535353	69.3756
		-1.547	-2.09763	0.537364	68.1948
		-1.52475	-2.06746	0.539375	67.9034
		-1.50251	-2.0373	0.541386	68.396
		-1.48026	-2.00713	0.543397	67.7877
		-1.45801	-1.97696	0.545408	68.4842
		-1.43576	-1.94679	0.547419	67.4705
		-1.41351	-1.91663	0.54943	63.5959
		-1.39127	-1.88646	0.551441	65.529
		-1.36902	-1.85629	0.553453	64.8425
		-1.34677	-1.82613	0.555464	66.297
		-1.32452	-1.79596	0.557475	65.0618
		-1.30227	-1.76579	0.559486	66.285
		-1.28003	-1.73563	0.561497	65.2462
		-1.25778	-1.70546	0.563508	62.9291
		-1.23553	-1.67529	0.565519	69.1202
		-1.21328	-1.64513	0.56753	64.5717
		-1.19103	-1.61496	0.569542	62.9346
		-1.16879	-1.58479	0.571553	62.4551
		-1.14654	-1.55463	0.573564	68.139
		-1.12429	-1.52446	0.575575	70.8785
		-1.10204	-1.49429	0.577586	70.2567
		-1.07979	-1.46413	0.579597	68.9781
		-1.05755	-1.43396	0.581608	76.7525
		-1.0353	-1.40379	0.583619	69.784
		-1.01305	-1.37363	0.58563	79.5467
		-0.990801	-1.34346	0.587642	71.3862
		-0.968553	-1.31329	0.589653	75.297
		-0.946305	-1.28313	0.591664	80.195
		-0.924057	-1.25296	0.593675	80.99
		-0.901809	-1.22279	0.595686	83.1437
		-0.879561	-1.19263	0.597697	82.9399
		-0.857313	-1.16246	0.599708	90.475
		-0.835065	-1.13229	0.601719	90.3174
		-0.812817	-1.10213	0.603731	94.1265
		-0.790569	-1.07196	0.605742	93.2616
		-0.768321	-1.04179	0.607753	105.475
		-0.746073	-1.01162	0.609764	113.914
		-0.723825	-0.981458	0.611775	118.655
		-0.701577	-0.951291	0.613786	131.725
		-0.679329	-0.921124	0.615797	127.636
		-0.657081	-0.890958	0.617808	146.024
		-0.634833	-0.860791	0.61982	163.978
		-0.612585	-0.830624	0.621831	172.248
		-0.590337	-0.800457	0.623842	180.086
		-0.568089	-0.770291	0.625853	203.342
		-0.545841	-0.740124	0.627864	229.897
		-0.523593	-0.709957	0.629875	267.274
		-0.501345	-0.67979	0.631886	272.096
		-0.479097	-0.649623	0.633897	296.24
		-0.456849	-0.619457	0.635908	380.358
		-0.434601	-0.58929	0.63792	446.079
		-0.412353	-0.559123	0.639931	459.381
		-0.390105	-0.528956	0.641942	565.94
		-0.367857	-0.49879	0.643953	706.803
		-0.345609	-0.468623	0.645964	852.354
		-0.323361	-0.438456	0.647975	994.801
		-0.301113	-0.408289	0.649986	1321.65
		-0.278865	-0.378122	0.651997	1983.71
		-0.256617	-0.347956	0.654009	2208.66
		-0.234369	-0.317789	0.65602	4434.97
		-0.212121	-0.287622	0.658031	7474.73
		-0.189873	-0.257455	0.660042	29147.6
		-0.167625	-0.227289	0.662053	-26851.2
		-0.145377	-0.197122	0.664064	1733.38
		-0.123129	-0.166955	0.666075	2274.14
		-0.100881	-0.136788	0.668086	2880.71
		-0.0786333	-0.106621	0.670097	4484.52
		-0.0563853	-0.0764546	0.672109	6131.74
		-0.0341373	-0.0462878	0.67412	6439.16
		-0.0118893	-0.0161211	0.676131	68138.9
		0.0103587	0.0140457	0.678142	760790
		0.0326067	0.0442125	0.680153	-12213.7
		0.0548547	0.0743793	0.682164	5104.9
		0.0771027	0.104546	0.684175	3727.69
		0.0993507	0.134713	0.686186	2733.9
		0.121599	0.16488	0.688198	2102.81
		0.143847	0.195046	0.690209	1678.86
		0.166095	0.225213	0.69222	1375.17
		0.188343	0.25538	0.694231	1186.46
		0.210591	0.285547	0.696242	1025.59
		0.232839	0.315714	0.698253	906.955
		0.255087	0.34588	0.700264	791.744
		0.277335	0.376047	0.702275	703.874
		0.299583	0.406214	0.704286	642.273
		0.321831	0.436381	0.706298	590.529
		0.344079	0.466547	0.708309	551.017
		0.366327	0.496714	0.71032	506.922
		0.388575	0.526881	0.712331	466.151
		0.410823	0.557048	0.714342	435.357
		0.433071	0.587215	0.716353	409.956
		0.455319	0.617381	0.718364	379.736
		0.477567	0.647548	0.720375	352.117
		0.499815	0.677715	0.722387	331.617
		0.522063	0.707882	0.724398	313.821
		0.544311	0.738048	0.726409	300.021
		0.566559	0.768215	0.72842	280.042
		0.588807	0.798382	0.730431	267.103
		0.611055	0.828549	0.732442	255.811
		0.633303	0.858716	0.734453	240.754
		0.655551	0.888882	0.736464	229.948
		0.677799	0.919049	0.738476	221.596
		0.700047	0.949216	0.740487	218.62
		0.722295	0.979383	0.742498	213.563
		0.744543	1.00955	0.744509	207.461
		0.766791	1.03972	0.74652	202.154
		0.789039	1.06988	0.748531	202.455
		0.811287	1.10005	0.750542	194.681
		0.833535	1.13022	0.752553	188.537
		0.855783	1.16038	0.754564	185.41
		0.878031	1.19055	0.756576	177.854
		0.900279	1.22072	0.758587	170.761
		0.922527	1.25088	0.760598	171.679
		0.944775	1.28105	0.762609	160.806
		0.967023	1.31122	0.76462	158.34
		0.989271	1.34138	0.766631	160.33
		1.01152	1.37155	0.768642	161.75
		1.03377	1.40172	0.770653	158.676
		1.05601	1.43188	0.772665	154.576
		1.07826	1.46205	0.774676	156.907
		1.10051	1.49222	0.776687	158.526
		1.12276	1.52238	0.778698	157.147
		-2.18761	-2.96626	0.478627	148.906
		-2.16537	-2.93609	0.480638	129.905
		-2.14312	-2.90592	0.48265	117.052
		-2.12087	-2.87576	0.484661	107.297
		-2.09862	-2.84559	0.486672	104.77
		-2.07637	-2.81542	0.488683	101.956
		-2.05413	-2.78526	0.490694	98.5263
		-2.03188	-2.75509	0.492705	96.9826
		-2.00963	-2.72492	0.494716	95.897
		-1.98738	-2.69476	0.496727	97.2387
		-1.96513	-2.66459	0.498739	91.3158
		-1.94289	-2.63442	0.50075	90.4704
		-1.92064	-2.60426	0.502761	88.7608
		-1.89839	-2.57409	0.504772	91.254
		-1.87614	-2.54392	0.506783	87.8005
		-1.85389	-2.51376	0.508794	86.732
		-1.83165	-2.48359	0.510805	80.3554
		-1.8094	-2.45342	0.512816	82.1897
		-1.78715	-2.42326	0.514827	80.9795
		-1.7649	-2.39309	0.516839	79.736
		-1.74265	-2.36292	0.51885	75.9746
		-1.72041	-2.33275	0.520861	74.0469
		-1.69816	-2.30259	0.522872	76.738
		-1.67591	-2.27242	0.524883	74.6526
		-1.65366	-2.24225	0.526894	75.7853
		-1.63141	-2.21209	0.528905	67.9305
		-1.60917	-2.18192	0.530916	71.1995
		-1.58692	-2.15175	0.532928	69.5575
		-1.56467	-2.12159	0.534939	69.5276
		-1.54242	-2.09142	0.53695	67.6997
		-1.52017	-2.06125	0.538961	68.2268
		-1.49793	-2.03109	0.540972	68.8561
		-1.47568	-2.00092	0.542983	68.2744
		-1.45343	-1.97075	0.544994	68.4842
		-1.43118	-1.94059	0.547005	67.8008
		-1.40893	-1.91042	0.549016	63.2844
		-1.38669	-1.88025	0.551028	65.7023
		-1.36444	-1.85009	0.553039	64.8175
		-1.34219	-1.81992	0.55505	66.809
		-1.31994	-1.78975	0.557061	64.8935
		-1.29769	-1.75959	0.559072	66.5939
		-1.27545	-1.72942	0.561083	65.566
		-1.2532	-1.69925	0.563094	62.5956
		-1.23095	-1.66909	0.565105	68.4826
		-1.2087	-1.63892	0.567117	64.5791
		-1.18645	-1.60875	0.569128	63.2597
		-1.16421	-1.57859	0.571139	62.2943
		-1.14196	-1.54842	0.57315	67.4958
		-1.11971	-1.51825	0.575161	70.0722
		-1.09746	-1.48809	0.577172	70.0955
		-1.07521	-1.45792	0.579183	68.4992
		-1.05297	-1.42775	0.581194	77.2411
		-1.03072	-1.39758	0.583205	70.4388
		-1.00847	-1.36742	0.585217	78.572
		-0.986223	-1.33725	0.587228	72.0454
		-0.963975	-1.30708	0.589239	74.9837
		-0.941727	-1.27692	0.59125	79.2333
		-0.919479	-1.24675	0.593261	80.8413
		-0.897231	-1.21658	0.595272	83.1519
		-0.874983	-1.18642	0.597283	83.4261
		-0.852735	-1.15625	0.599294	89.996
		-0.830487	-1.12608	0.601306	90.0036
		-0.808239	-1.09592	0.603317	93.3335
		-0.785991	-1.06575	0.605328	92.9478
		-0.763743	-1.03558	0.607339	105
		-0.741495	-1.00542	0.60935	114.084
		-0.719247	-0.97525	0.611361	118.334
		-0.696999	-0.945083	0.613372	131.572
		-0.674751	-0.914916	0.615383	126.517
		-0.652503	-0.884749	0.617395	145.399
		-0.630255	-0.854583	0.619406	163.031
		-0.608007	-0.824416	0.621417	171.775
		-0.585759	-0.794249	0.623428	178.955
		-0.563511	-0.764082	0.625439	202.852
		-0.541263	-0.733916	0.62745	228.443
		-0.519015	-0.703749	0.629461	266.338
		-0.496767	-0.673582	0.631472	269.98
		-0.474519	-0.643415	0.633483	294.596
		-0.452271	-0.613248	0.635495	379.19
		-0.430023	-0.583082	0.637506	444.262
		-0.407775	-0.552915	0.639517	457.252
		-0.385527	-0.522748	0.641528	562.521
		-0.363279	-0.492581	0.643539	701.309
		-0.341031	-0.462415	0.64555	850.136
		-0.318783	-0.432248	0.647561	989.17
		-0.296535	-0.402081	0.649572	1315.73
		-0.274287	-0.371914	0.651584	1972.49
		-0.252039	-0.341747	0.653595	2189
		-0.229791	-0.311581	0.655606	4388.65
		-0.207543	-0.281414	0.657617	7378.12
		-0.185295	-0.251247	0.659628	28822.5
		-0.163047	-0.22108	0.661639	-25495.3
		-0.140799	-0.190914	0.66365	1612.56
		-0.118551	-0.160747	0.665661	2022.51
		-0.0963028	-0.13058	0.667672	2673.37
		-0.0740548	-0.100413	0.669684	4194.11
		-0.0518067	-0.0702464	0.671695	5858.22
		-0.0295588	-0.0400797	0.673706	6178.41
		-0.00731075	-0.00991288	0.675717	65770.9
		0.0149373	0.0202539	0.677728	882481
		0.0371853	0.0504207	0.679739	-13801.3
		0.0594332	0.0805875	0.68175	5130.77
		0.0816813	0.110754	0.683761	3747.16
		0.103929	0.140921	0.685773	2744.73
		0.126177	0.171088	0.687784	2110.5
		0.148425	0.201255	0.689795	1683.04
		0.170673	0.231421	0.691806	1378.19
		0.192921	0.261588	0.693817	1189.04
		0.215169	0.291755	0.695828	1028.05
		0.237417	0.321922	0.697839	909.035
		0.259665	0.352088	0.69985	792.841
		0.281913	0.382255	0.701861	704.926
		0.304161	0.412422	0.703873	643.103
		0.326409	0.442589	0.705884	591.059
		0.348657	0.472756	0.707895	551.645
		0.370905	0.502922	0.709906	507.765
		0.393153	0.533089	0.711917	467.284
		0.415401	0.563256	0.713928	435.486
		0.437649	0.593423	0.715939	410.543
		0.459897	0.623589	0.71795	380.373
		0.482145	0.653756	0.719962	353.072
		0.504393	0.683923	0.721973	331.666
		0.526641	0.71409	0.723984	314.026
		0.548889	0.744257	0.725995	300.325
		0.571137	0.774423	0.728006	280.345
		0.593385	0.80459	0.730017	266.892
		0.615633	0.834757	0.732028	256.283
		0.637881	0.864924	0.734039	240.898
		0.660129	0.895091	0.736051	229.944
		0.682377	0.925257	0.738062	221.111
		0.704625	0.955424	0.740073	218.613
		0.726873	0.985591	0.742084	213.089
		0.749121	1.01576	0.744095	206.794
		0.771369	1.04592	0.746106	201.683
		0.793617	1.07609	0.748117	202.637
		0.815865	1.10626	0.750128	194.194
		0.838113	1.13642	0.752139	188.374
		0.860361	1.16659	0.754151	185.395
		0.882609	1.19676	0.756162	177.697
		0.904857	1.22693	0.758173	170.935
		0.927105	1.25709	0.760184	171.191
		0.949353	1.28726	0.762195	160.656
		0.971601	1.31743	0.764206	157.711
		0.993849	1.34759	0.766217	160.188
		1.0161	1.37776	0.768228	161.774
		1.03835	1.40793	0.77024	158.526
		1.06059	1.43809	0.772251	154.596
		1.08284	1.46826	0.774262	157.085
		1.10509	1.49843	0.776273	158.387
		1.12734	1.52859	0.778284	156.506
		-2.18304	-2.96005	0.478213	148.891
		-2.16079	-2.92988	0.480225	130.556
		-2.13854	-2.89972	0.482236	117.2
		-2.11629	-2.86955	0.484247	107.339
		-2.09404	-2.83938	0.486258	104.929
		-2.0718	-2.80922	0.488269	101.63
		-2.04955	-2.77905	0.49028	98.5671
		-2.0273	-2.74888	0.492291	97.1569
		-2.00505	-2.71871	0.494302	95.8998
		-1.9828	-2.68855	0.496314	96.0256
		-1.96056	-2.65838	0.498325	91.7943
		-1.93831	-2.62821	0.500336	90.2012
		-1.91606	-2.59805	0.502347	88.9012
		-1.89381	-2.56788	0.504358	91.394
		-1.87156	-2.53771	0.506369	87.4905
		-1.84932	-2.50755	0.50838	86.41
		-1.82707	-2.47738	0.510391	80.0451
		-1.80482	-2.44721	0.512402	82.2021
		-1.78257	-2.41705	0.514414	81.6201
		-1.76032	-2.38688	0.516425	79.3961
		-1.73808	-2.35671	0.518436	76.9245
		-1.71583	-2.32655	0.520447	73.9205
		-1.69358	-2.29638	0.522458	76.4134
		-1.67133	-2.26621	0.524469	74.3206
		-1.64908	-2.23605	0.52648	75.7724
		-1.62684	-2.20588	0.528491	68.5447
		-1.60459	-2.17571	0.530503	71.8207
		-1.58234	-2.14555	0.532514	70.0247
		-1.56009	-2.11538	0.534525	69.0581
		-1.53784	-2.08521	0.536536	67.9974
		-1.5156	-2.05505	0.538547	67.9208
		-1.49335	-2.02488	0.540558	68.0506
		-1.4711	-1.99471	0.542569	68.5998
		-1.44885	-1.96455	0.54458	68.806
		-1.4266	-1.93438	0.546591	68.2855
		-1.40436	-1.90421	0.548603	63.4611
		-1.38211	-1.87405	0.550614	65.54
		-1.35986	-1.84388	0.552625	65.4254
		-1.33761	-1.81371	0.554636	66.5224
		-1.31536	-1.78354	0.556647	65.2052
		-1.29312	-1.75338	0.558658	66.4361
		-1.27087	-1.72321	0.560669	65.412
		-1.24862	-1.69304	0.56268	62.5569
		-1.22637	-1.66288	0.564692	67.995
		-1.20412	-1.63271	0.566703	64.8976
		-1.18188	-1.60254	0.568714	63.2664
		-1.15963	-1.57238	0.570725	61.9792
		-1.13738	-1.54221	0.572736	67.9492
		-1.11513	-1.51204	0.574747	69.9036
		-1.09288	-1.48188	0.576758	70.2597
		-1.07064	-1.45171	0.578769	68.6549
		-1.04839	-1.42154	0.58078	76.9471
		-1.02614	-1.39138	0.582792	70.2993
		-1.00389	-1.36121	0.584803	79.3499
		-0.981644	-1.33104	0.586814	71.2779
		-0.959396	-1.30088	0.588825	74.6683
		-0.937148	-1.27071	0.590836	78.5862
		-0.9149	-1.24054	0.592847	80.3698
		-0.892652	-1.21038	0.594858	82.5249
		-0.870404	-1.18021	0.596869	82.6559
		-0.848156	-1.15004	0.598881	89.991
		-0.825908	-1.11988	0.600892	89.8532
		-0.80366	-1.08971	0.602903	93.479
		-0.781412	-1.05954	0.604914	92.6281
		-0.759164	-1.02938	0.606925	105.155
		-0.736916	-0.999208	0.608936	114.244
		-0.714668	-0.969042	0.610947	117.703
		-0.69242	-0.938875	0.612958	130.328
		-0.670172	-0.908708	0.61497	125.869
		-0.647924	-0.878541	0.616981	144.447
		-0.625676	-0.848375	0.618992	162.852
		-0.603428	-0.818208	0.621003	171.31
		-0.58118	-0.788041	0.623014	178.78
		-0.558932	-0.757874	0.625025	201.909
		-0.536684	-0.727707	0.627036	227.303
		-0.514436	-0.697541	0.629047	266.456
		-0.492188	-0.667374	0.631058	269.289
		-0.46994	-0.637207	0.63307	294.075
		-0.447692	-0.60704	0.635081	377.577
		-0.425444	-0.576874	0.637092	442.308
		-0.403196	-0.546707	0.639103	455.295
		-0.380948	-0.51654	0.641114	560.364
		-0.3587	-0.486373	0.643125	697.654
		-0.336452	-0.456206	0.645136	847.534
		-0.314204	-0.42604	0.647147	984.356
		-0.291956	-0.395873	0.649159	1311.7
		-0.269708	-0.365706	0.65117	1962.92
		-0.24746	-0.335539	0.653181	2172.29
		-0.225212	-0.305373	0.655192	4350.33
		-0.202964	-0.275206	0.657203	7298.51
		-0.180716	-0.245039	0.659214	28561.7
		-0.158468	-0.214872	0.661225	-24362.2
		-0.13622	-0.184705	0.663236	1513.63
		-0.113972	-0.154539	0.665247	2058.56
		-0.0917242	-0.124372	0.667259	2593.64
		-0.0694762	-0.0942051	0.66927	3910.7
		-0.0472282	-0.0640383	0.671281	5624.84
		-0.0249802	-0.0338715	0.673292	5844.15
		-0.00273223	-0.00370471	0.675303	62658.5
		0.0195158	0.0264621	0.677314	1.02305e+06
		0.0417638	0.0566288	0.679325	-15575.9
		0.0640118	0.0867956	0.681336	5152.35
		0.0862598	0.116962	0.683348	3764.51
		0.108508	0.147129	0.685359	2754.43
		0.130756	0.177296	0.68737	2117.26
		0.153004	0.207463	0.689381	1687.32
		0.175252	0.23763	0.691392	1380.54
		0.1975	0.267796	0.693403	1190.6
		0.219748	0.297963	0.695414	1029.62
		0.241996	0.32813	0.697425	910.313
		0.264244	0.358297	0.699436	794.161
		0.286492	0.388463	0.701448	705.306
		0.30874	0.41863	0.703459	643.325
		0.330988	0.448797	0.70547	591.684
		0.353236	0.478964	0.707481	552.166
		0.375484	0.509131	0.709492	508.401
		0.397732	0.539297	0.711503	467.93
		0.41998	0.569464	0.713514	436.587
		0.442228	0.599631	0.715525	411.488
		0.464476	0.629798	0.717537	380.549
		0.486724	0.659964	0.719548	352.804
		0.508972	0.690131	0.721559	331.684
		0.53122	0.720298	0.72357	313.733
		0.553468	0.750465	0.725581	300.965
		0.575716	0.780632	0.727592	280.172
		0.597964	0.810798	0.729603	267.196
		0.620212	0.840965	0.731614	256.29
		0.64246	0.871132	0.733626	240.727
		0.664708	0.901299	0.735637	229.8
		0.686956	0.931465	0.737648	221.734
		0.709204	0.961632	0.739659	218.589
		0.731452	0.991799	0.74167	213.206
		0.7537	1.02197	0.743681	206.791
		0.775948	1.05213	0.745692	201.671
		0.798196	1.0823	0.747703	202.163
		0.820444	1.11247	0.749714	193.724
		0.842692	1.14263	0.751726	188.693
		0.86494	1.1728	0.753737	184.946
		0.887188	1.20297	0.755748	177.393
		0.909436	1.23313	0.757759	171.423
		0.931684	1.2633	0.75977	171.188
		0.953932	1.29347	0.761781	160.657
		0.97618	1.32363	0.763792	157.7
		0.998428	1.3538	0.765803	160.832
		1.02068	1.38397	0.767815	162.089
		1.04292	1.41413	0.769826	158.54
		1.06517	1.4443	0.771837	154.613
		1.08742	1.47447	0.773848	156.626
		1.10967	1.50463	0.775859	157.601
		1.13192	1.5348	0.77787	156.029
		-2.17846	-2.95384	0.4778	148.864
		-2.15621	-2.92367	0.479811	131.227
		-2.13396	-2.89351	0.481822	117.358
		-2.11171	-2.86334	0.483833	107.368
		-2.08947	-2.83317	0.485844	105.109
		-2.06722	-2.80301	0.487855	101.292
		-2.04497	-2.77284	0.489866	98.6036
		-2.02272	-2.74267	0.491877	97.3476
		-2.00047	-2.71251	0.493889	95.8984
		-1.97823	-2.68234	0.4959	94.7419
		-1.95598	-2.65217	0.497911	92.3015
		-1.93373	-2.62201	0.499922	89.9161
		-1.91148	-2.59184	0.501933	89.0654
		-1.88923	-2.56167	0.503944	91.5461
		-1.86699	-2.53151	0.505955	87.1644
		-1.84474	-2.50134	0.507966	86.08
		-1.82249	-2.47117	0.509977	79.731
		-1.80024	-2.44101	0.511989	82.206
		-1.77799	-2.41084	0.514	82.2773
		-1.75575	-2.38067	0.516011	79.0478
		-1.7335	-2.35051	0.518022	77.9068
		-1.71125	-2.32034	0.520033	73.7777
		-1.689	-2.29017	0.522044	76.0849
		-1.66675	-2.26001	0.524055	73.9762
		-1.64451	-2.22984	0.526066	75.7717
		-1.62226	-2.19967	0.528078	69.1871
		-1.60001	-2.1695	0.530089	72.458
		-1.57776	-2.13934	0.5321	70.4999
		-1.55551	-2.10917	0.534111	68.5726
		-1.53327	-2.079	0.536122	68.3154
		-1.51102	-2.04884	0.538133	67.5987
		-1.48877	-2.01867	0.540144	67.2126
		-1.46652	-1.9885	0.542155	68.9211
		-1.44427	-1.95834	0.544166	69.136
		-1.42203	-1.92817	0.546178	68.7741
		-1.39978	-1.898	0.548189	63.6503
		-1.37753	-1.86784	0.5502	65.369
		-1.35528	-1.83767	0.552211	66.0496
		-1.33303	-1.8075	0.554222	66.2152
		-1.31079	-1.77734	0.556233	65.5293
		-1.28854	-1.74717	0.558244	66.2663
		-1.26629	-1.717	0.560255	65.2458
		-1.24404	-1.68684	0.562267	62.5258
		-1.22179	-1.65667	0.564278	67.5112
		-1.19955	-1.6265	0.566289	65.2241
		-1.1773	-1.59634	0.5683	63.2649
		-1.15505	-1.56617	0.570311	61.6602
		-1.1328	-1.536	0.572322	68.4307
		-1.11055	-1.50584	0.574333	69.7513
		-1.08831	-1.47567	0.576344	70.4323
		-1.06606	-1.4455	0.578355	68.8268
		-1.04381	-1.41534	0.580367	76.6331
		-1.02156	-1.38517	0.582378	70.1395
		-0.999314	-1.355	0.584389	80.1728
		-0.977066	-1.32483	0.5864	70.4738
		-0.954818	-1.29467	0.588411	74.3529
		-0.93257	-1.2645	0.590422	77.9471
		-0.910322	-1.23433	0.592433	79.89
		-0.888074	-1.20417	0.594444	81.8817
		-0.865826	-1.174	0.596456	81.8535
		-0.843578	-1.14383	0.598467	89.9982
		-0.82133	-1.11367	0.600478	89.707
		-0.799082	-1.0835	0.602489	93.6487
		-0.776834	-1.05333	0.6045	92.3082
		-0.754586	-1.02317	0.606511	105.326
		-0.732338	-0.993	0.608522	114.404
		-0.71009	-0.962833	0.610533	117.064
		-0.687842	-0.932667	0.612545	129.056
		-0.665594	-0.9025	0.614556	125.233
		-0.643346	-0.872333	0.616567	143.487
		-0.621098	-0.842166	0.618578	162.692
		-0.59885	-0.812	0.620589	170.845
		-0.576602	-0.781833	0.6226	178.629
		-0.554354	-0.751666	0.624611	200.953
		-0.532106	-0.721499	0.626622	226.171
		-0.509858	-0.691332	0.628633	266.601
		-0.48761	-0.661166	0.630645	268.634
		-0.465362	-0.630999	0.632656	293.584
		-0.443114	-0.600832	0.634667	375.953
		-0.420866	-0.570665	0.636678	440.35
		-0.398618	-0.540499	0.638689	453.342
		-0.37637	-0.510332	0.6407	558.238
		-0.354122	-0.480165	0.642711	694.046
		-0.331874	-0.449998	0.644722	844.922
		-0.309626	-0.419831	0.646734	979.562
		-0.287378	-0.389665	0.648745	1307.72
		-0.26513	-0.359498	0.650756	1953.4
		-0.242882	-0.329331	0.652767	2155.66
		-0.220634	-0.299164	0.654778	4312.21
		-0.198386	-0.268998	0.656789	7219.34
		-0.176138	-0.238831	0.6588	28302.6
		-0.15389	-0.208664	0.660811	-23234.8
		-0.131642	-0.178497	0.662822	1415.27
		-0.109394	-0.14833	0.664834	2101.99
		-0.0871457	-0.118164	0.666845	2517.18
		-0.0648977	-0.0879969	0.668856	3627.46
		-0.0426497	-0.0578301	0.670867	5392.5
		-0.0204017	-0.0276633	0.672878	5508.01
		0.0018463	0.00250346	0.674889	59527
		0.0240943	0.0326702	0.6769	1.1641e+06
		0.0463423	0.062837	0.678911	-17355.4
		0.0685903	0.0930038	0.680923	5173.83
		0.0908383	0.123171	0.682934	3781.81
		0.113086	0.153337	0.684945	2764.11
		0.135334	0.183504	0.686956	2123.99
		0.157582	0.213671	0.688967	1691.61
		0.17983	0.243838	0.690978	1382.88
		0.202078	0.274004	0.692989	1192.13
		0.224326	0.304171	0.695	1031.16
		0.246574	0.334338	0.697011	911.571
		0.268822	0.364505	0.699023	795.486
		0.29107	0.394672	0.701034	705.669
		0.313318	0.424838	0.703045	643.532
		0.335566	0.455005	0.705056	592.311
		0.357814	0.485172	0.707067	552.684
		0.380062	0.515339	0.709078	509.031
		0.40231	0.545505	0.711089	468.563
		0.424558	0.575672	0.7131	437.713
		0.446806	0.605839	0.715112	412.442
		0.469054	0.636006	0.717123	380.713
		0.491302	0.666173	0.719134	352.505
		0.51355	0.696339	0.721145	331.701
		0.535798	0.726506	0.723156	313.426
		0.558046	0.756673	0.725167	301.613
		0.580294	0.78684	0.727178	279.987
		0.602542	0.817007	0.729189	267.513
		0.62479	0.847173	0.731201	256.286
		0.647038	0.87734	0.733212	240.549
		0.669286	0.907507	0.735223	229.653
		0.691534	0.937674	0.737234	222.386
		0.713782	0.96784	0.739245	218.564
		0.73603	0.998007	0.741256	213.337
		0.758278	1.02817	0.743267	206.804
		0.780526	1.05834	0.745278	201.671
		0.802774	1.08851	0.747289	201.672
		0.825022	1.11867	0.749301	193.255
		0.84727	1.14884	0.751312	189.024
		0.869518	1.17901	0.753323	184.485
		0.891766	1.20917	0.755334	177.085
		0.914014	1.23934	0.757345	171.92
		0.936262	1.26951	0.759356	171.198
		0.95851	1.29967	0.761367	160.662
		0.980758	1.32984	0.763378	157.705
		1.00301	1.36001	0.76539	161.495
		1.02525	1.39018	0.767401	162.412
		1.0475	1.42034	0.769412	158.558
		1.06975	1.45051	0.771423	154.631
		1.092	1.48068	0.773434	156.151
		1.11425	1.51084	0.775445	156.797
		1.13649	1.54101	0.777456	155.556
		-2.17388	-2.94763	0.477386	149.141
		-2.15163	-2.91747	0.479397	130.946
		-2.12938	-2.8873	0.481408	117.547
		-2.10714	-2.85713	0.483419	107.542
		-2.08489	-2.82697	0.48543	105.612
		-2.06264	-2.7968	0.487441	101.581
		-2.04039	-2.76663	0.489452	98.9555
		-2.01814	-2.73647	0.491464	97.5137
		-1.9959	-2.7063	0.493475	95.8905
		-1.97365	-2.67613	0.495486	94.3764
		-1.9514	-2.64596	0.497497	92.0002
		-1.92915	-2.6158	0.499508	90.0886
		-1.9069	-2.58563	0.501519	88.9024
		-1.88466	-2.55546	0.50353	92.0212
		-1.86241	-2.5253	0.505541	87.3221
		-1.84016	-2.49513	0.507552	86.0688
		-1.81791	-2.46496	0.509564	79.8778
		-1.79566	-2.4348	0.511575	82.0408
		-1.77342	-2.40463	0.513586	82.2924
		-1.75117	-2.37446	0.515597	79.5
		-1.72892	-2.3443	0.517608	77.6293
		-1.70667	-2.31413	0.519619	73.9434
		-1.68442	-2.28396	0.52163	76.2312
		-1.66218	-2.2538	0.523641	74.104
		-1.63993	-2.22363	0.525653	76.0819
		-1.61768	-2.19346	0.527664	69.5189
		-1.59543	-2.1633	0.529675	72.4646
		-1.57318	-2.13313	0.531686	71.6189
		-1.55094	-2.10296	0.533697	68.5625
		-1.52869	-2.0728	0.535708	69.11
		-1.50644	-2.04263	0.537719	67.5877
		-1.48419	-2.01246	0.53973	68.0935
		-1.46194	-1.9823	0.541741	69.2333
		-1.4397	-1.95213	0.543753	68.5237
		-1.41745	-1.92196	0.545764	68.4952
		-1.3952	-1.8918	0.547775	63.3628
		-1.37295	-1.86163	0.549786	65.3604
		-1.3507	-1.83146	0.551797	65.7331
		-1.32846	-1.8013	0.553808	66.6658
		-1.30621	-1.77113	0.555819	65.5367
		-1.28396	-1.74096	0.55783	65.7783
		-1.26171	-1.71079	0.559842	65.3912
		-1.23946	-1.68063	0.561853	61.7022
		-1.21722	-1.65046	0.563864	67.8109
		-1.19497	-1.62029	0.565875	65.7023
		-1.17272	-1.59013	0.567886	63.4201
		-1.15047	-1.55996	0.569897	61.8107
		-1.12822	-1.52979	0.571908	67.8186
		-1.10598	-1.49963	0.573919	69.5911
[truncated: 118,151 more rows]

## Sheet: Figure_1b
			carrier density	nu	displacement field	rhoxx
			-1.5566	-2.11064	-0.567702	-190.211
			-1.53435	-2.08048	-0.565691	-36.7369
			-1.5121	-2.05031	-0.563679	-23.8092
			-1.48986	-2.02014	-0.561668	-33.6488
			-1.46761	-1.98998	-0.559657	-18.0699
			-1.44536	-1.95981	-0.557646	0.317384
			-1.42311	-1.92964	-0.555635	-33.2277
			-1.40086	-1.89948	-0.553624	15.3553
			-1.37862	-1.86931	-0.551613	-65.4585
			-1.35637	-1.83914	-0.549602	-20.0963
			-1.33412	-1.80898	-0.547591	-52.1064
			-1.31187	-1.77881	-0.545579	-132.327
			-1.28962	-1.74864	-0.543568	-140.181
			-1.26738	-1.71848	-0.541557	-173.605
			-1.24513	-1.68831	-0.539546	-269.513
			-1.22288	-1.65814	-0.537535	-369.2
			-1.20063	-1.62798	-0.535524	-328.323
			-1.17838	-1.59781	-0.533513	-246.973
			-1.15614	-1.56764	-0.531502	-195.48
			-1.13389	-1.53748	-0.52949	-159.828
			-1.11164	-1.50731	-0.527479	-210.696
			-1.08939	-1.47714	-0.525468	-221.063
			-1.06714	-1.44697	-0.523457	-236.161
			-1.0449	-1.41681	-0.521446	-156.253
			-1.02265	-1.38664	-0.519435	-163.79
			-1.0004	-1.35647	-0.517424	-147.149
			-0.978152	-1.32631	-0.515413	-205.691
			-0.955904	-1.29614	-0.513401	-198.986
			-0.933656	-1.26597	-0.51139	-206.474
			-0.911408	-1.23581	-0.509379	-204.374
			-0.88916	-1.20564	-0.507368	-223.987
			-0.866912	-1.17547	-0.505357	-213.479
			-0.844664	-1.14531	-0.503346	-259.223
			-0.822416	-1.11514	-0.501335	-334.692
			-0.800168	-1.08497	-0.499324	-341.396
			-0.77792	-1.05481	-0.497313	-300.524
			-0.755672	-1.02464	-0.495301	-262.447
			-0.733424	-0.994473	-0.49329	-222.758
			-0.711176	-0.964306	-0.491279	-214.407
			-0.688928	-0.93414	-0.489268	-218.786
			-0.66668	-0.903973	-0.487257	-199.191
			-0.644432	-0.873806	-0.485246	-186.782
			-0.622184	-0.843639	-0.483235	-169.802
			-0.599936	-0.813473	-0.481224	-127.083
			-0.577688	-0.783306	-0.479212	-137.678
			-0.55544	-0.753139	-0.477201	-108.239
			-0.533192	-0.722972	-0.47519	-118.843
			-0.510944	-0.692805	-0.473179	-88.4642
			-0.488696	-0.662639	-0.471168	-99.5708
			-0.466448	-0.632472	-0.469157	-72.6348
			-0.4442	-0.602305	-0.467146	-74.6179
			-0.421952	-0.572138	-0.465135	-64.4927
			-0.399704	-0.541972	-0.463124	-51.5183
			-0.377456	-0.511805	-0.461112	-75.4379
			-0.355208	-0.481638	-0.459101	-32.7151
			-0.33296	-0.451471	-0.45709	-51.9966
			-0.310712	-0.421304	-0.455079	61.214
			-0.288464	-0.391138	-0.453068	7.49575
			-0.266216	-0.360971	-0.451057	15.2393
			-0.243968	-0.330804	-0.449046	168.743
			-0.22172	-0.300637	-0.447035	6.98618
			-0.199472	-0.270471	-0.445023	555.311
			-0.177224	-0.240304	-0.443012	127.04
			-0.154976	-0.210137	-0.441001	506.304
			-0.132728	-0.17997	-0.43899	1298.84
			-0.11048	-0.149803	-0.436979	1996.59
			-0.088232	-0.119637	-0.434968	2002.32
			-0.065984	-0.0894698	-0.432957	1595.33
			-0.043736	-0.0593031	-0.430946	788.681
			-0.021488	-0.0291363	-0.428935	732.366
			0.00076	0.00103051	-0.426923	627.948
			0.023008	0.0311973	-0.424912	527.966
			0.045256	0.0613641	-0.422901	423.309
			0.067504	0.0915308	-0.42089	282.346
			0.089752	0.121698	-0.418879	86.9139
			0.112	0.151864	-0.416868	14.9032
			0.134248	0.182031	-0.414857	-75.1262
			0.156496	0.212198	-0.412846	-64.2549
			0.178744	0.242365	-0.410834	-45.4764
			0.200992	0.272532	-0.408823	-15.2551
			0.22324	0.302698	-0.406812	27.0635
			0.245488	0.332865	-0.404801	28.5718
			0.267736	0.363032	-0.40279	22.9547
			0.289984	0.393199	-0.400779	44.48
			0.312232	0.423365	-0.398768	-46.0432
			0.33448	0.453532	-0.396757	99.7757
			0.356728	0.483699	-0.394745	89.0054
			0.378976	0.513866	-0.392734	55.9814
			0.401224	0.544033	-0.390723	11.4176
			0.423472	0.574199	-0.388712	17.5653
			0.44572	0.604366	-0.386701	33.3522
			0.467968	0.634533	-0.38469	41.1798
			0.490216	0.6647	-0.382679	73.5041
			0.512464	0.694866	-0.380668	40.6548
			0.534712	0.725033	-0.378657	-7.00004
			0.55696	0.7552	-0.376645	-58.646
			0.579208	0.785367	-0.374634	-147.079
			0.601456	0.815534	-0.372623	-86.8366
			0.623704	0.8457	-0.370612	-70.2006
			0.645952	0.875867	-0.368601	-172.57
			0.6682	0.906034	-0.36659	-225.151
			0.690448	0.936201	-0.364579	-235.625
			0.712696	0.966367	-0.362568	-190.451
			0.734944	0.996534	-0.360556	-89.5713
			0.757192	1.0267	-0.358545	-97.3481
			0.77944	1.05687	-0.356534	-99.095
			0.801688	1.08703	-0.354523	-68.5204
			0.823936	1.1172	-0.352512	-91.8568
			0.846184	1.14737	-0.350501	-36.1421
			0.868432	1.17753	-0.34849	-43.8553
			0.89068	1.2077	-0.346479	-23.9059
			0.912928	1.23787	-0.344468	43.9141
			0.935176	1.26804	-0.342456	2.525
			0.957424	1.2982	-0.340445	-36.4411
			0.979672	1.32837	-0.338434	-23.1666
			1.00192	1.35854	-0.336423	-26.79
			1.02417	1.3887	-0.334412	-16.1663
			1.04642	1.41887	-0.332401	-34.157
			1.06866	1.44904	-0.33039	10.0658
			1.09091	1.4792	-0.328379	2.60323
			1.11316	1.50937	-0.326367	-0.961904
			1.13541	1.53954	-0.324356	0.490004
			1.15766	1.5697	-0.322345	7.93845
			1.1799	1.59987	-0.320334	-12.8933
			1.20215	1.63004	-0.318323	-9.8273
			1.2244	1.6602	-0.316312	-5.54511
			1.24665	1.69037	-0.314301	-36.8015
			1.2689	1.72054	-0.31229	-25.1943
			1.29114	1.7507	-0.310279	27.7585
			1.31339	1.78087	-0.308267	31.5772
			1.33564	1.81104	-0.306256	19.1076
			1.35789	1.8412	-0.304245	11.1447
			1.38014	1.87137	-0.302234	-27.6474
			1.40238	1.90154	-0.300223	-33.2387
			-1.55225	-2.10475	-0.568095	-191.071
			-1.53	-2.07458	-0.566084	-36.0375
			-1.50775	-2.04441	-0.564073	-24.5033
			-1.48551	-2.01425	-0.562061	-34.0138
			-1.46326	-1.98408	-0.56005	-18.4313
			-1.44101	-1.95391	-0.558039	0.843355
			-1.41876	-1.92375	-0.556028	-33.4859
			-1.39651	-1.89358	-0.554017	14.4683
			-1.37427	-1.86341	-0.552006	-67.4043
			-1.35202	-1.83325	-0.549995	-20.6931
			-1.32977	-1.80308	-0.547984	-52.0401
			-1.30752	-1.77291	-0.545973	-130.156
			-1.28527	-1.74275	-0.543961	-136.828
			-1.26303	-1.71258	-0.54195	-170.859
			-1.24078	-1.68241	-0.539939	-269.6
			-1.21853	-1.65225	-0.537928	-371.438
			-1.19628	-1.62208	-0.535917	-333.165
			-1.17403	-1.59191	-0.533906	-248.861
			-1.15179	-1.56175	-0.531895	-194.34
			-1.12954	-1.53158	-0.529884	-160.031
			-1.10729	-1.50141	-0.527872	-209.076
			-1.08504	-1.47124	-0.525861	-220.492
			-1.06279	-1.44108	-0.52385	-236.252
			-1.04055	-1.41091	-0.521839	-158.791
			-1.0183	-1.38074	-0.519828	-163.317
			-0.996051	-1.35058	-0.517817	-150.382
			-0.973803	-1.32041	-0.515806	-207.243
			-0.951555	-1.29024	-0.513795	-199.713
			-0.929307	-1.26008	-0.511784	-209.005
			-0.907059	-1.22991	-0.509772	-206.45
			-0.884811	-1.19974	-0.507761	-226.265
			-0.862563	-1.16958	-0.50575	-214.099
			-0.840315	-1.13941	-0.503739	-260.558
			-0.818067	-1.10924	-0.501728	-336.429
			-0.795819	-1.07908	-0.499717	-343.621
			-0.773571	-1.04891	-0.497706	-305.967
			-0.751323	-1.01874	-0.495695	-265.622
			-0.729075	-0.988576	-0.493683	-224.94
			-0.706827	-0.958409	-0.491672	-214.748
			-0.684579	-0.928243	-0.489661	-219.047
			-0.662331	-0.898076	-0.48765	-199.096
			-0.640083	-0.867909	-0.485639	-188.526
			-0.617835	-0.837742	-0.483628	-172.239
			-0.595587	-0.807576	-0.481617	-130.326
			-0.573339	-0.777409	-0.479606	-138.721
			-0.551091	-0.747242	-0.477594	-109.032
			-0.528843	-0.717075	-0.475583	-118.826
			-0.506595	-0.686908	-0.473572	-88.279
			-0.484347	-0.656742	-0.471561	-98.621
			-0.462099	-0.626575	-0.46955	-72.2845
			-0.439851	-0.596408	-0.467539	-74.489
			-0.417603	-0.566241	-0.465528	-63.7587
			-0.395355	-0.536075	-0.463517	-50.4228
			-0.373107	-0.505908	-0.461506	-75.9135
			-0.350859	-0.475741	-0.459494	-30.8506
			-0.328611	-0.445574	-0.457483	-52.9226
			-0.306363	-0.415407	-0.455472	61.3806
			-0.284115	-0.385241	-0.453461	10.1358
			-0.261867	-0.355074	-0.45145	15.944
			-0.239619	-0.324907	-0.449439	168.655
			-0.217371	-0.29474	-0.447428	5.20602
			-0.195123	-0.264574	-0.445417	554.207
			-0.172875	-0.234407	-0.443405	129.805
			-0.150627	-0.20424	-0.441394	502.95
			-0.128379	-0.174073	-0.439383	1299.54
			-0.106131	-0.143906	-0.437372	2000.46
			-0.083883	-0.11374	-0.435361	2002.03
			-0.061635	-0.0835728	-0.43335	1606.46
			-0.039387	-0.0534061	-0.431339	786.171
			-0.017139	-0.0232393	-0.429328	725.863
			0.00510903	0.00692749	-0.427317	625.94
			0.027357	0.0370943	-0.425305	528.311
			0.049605	0.0672611	-0.423294	426.119
			0.071853	0.0974278	-0.421283	283.548
			0.094101	0.127595	-0.419272	94.4711
			0.116349	0.157761	-0.417261	23.7972
			0.138597	0.187928	-0.41525	-74.4683
			0.160845	0.218095	-0.413239	-66.7972
			0.183093	0.248262	-0.411228	-50.9015
			0.205341	0.278429	-0.409216	-17.9527
			0.227589	0.308595	-0.407205	28.3327
			0.249837	0.338762	-0.405194	25.2798
			0.272085	0.368929	-0.403183	23.0331
			0.294333	0.399096	-0.401172	43.0486
			0.316581	0.429262	-0.399161	-49.4641
			0.338829	0.459429	-0.39715	100.291
			0.361077	0.489596	-0.395139	90.5287
			0.383325	0.519763	-0.393128	55.7668
			0.405573	0.54993	-0.391116	10.311
			0.427821	0.580096	-0.389105	17.9295
			0.450069	0.610263	-0.387094	31.3485
			0.472317	0.64043	-0.385083	40.0479
			0.494565	0.670597	-0.383072	73.1493
			0.516813	0.700763	-0.381061	42.2556
			0.539061	0.73093	-0.37905	-3.84762
			0.561309	0.761097	-0.377039	-55.5445
			0.583557	0.791264	-0.375027	-147.445
			0.605805	0.821431	-0.373016	-89.6822
			0.628053	0.851597	-0.371005	-70.783
			0.650301	0.881764	-0.368994	-170.196
			0.672549	0.911931	-0.366983	-224.894
			0.694797	0.942098	-0.364972	-240.595
			0.717045	0.972264	-0.362961	-192.504
			0.739293	1.00243	-0.36095	-88.7856
			0.761541	1.0326	-0.358938	-95.625
			0.783789	1.06276	-0.356927	-99.7856
			0.806037	1.09293	-0.354916	-67.3884
			0.828285	1.1231	-0.352905	-90.4081
			0.850533	1.15327	-0.350894	-35.3992
			0.872781	1.18343	-0.348883	-43.041
			0.895029	1.2136	-0.346872	-24.367
			0.917277	1.24377	-0.344861	43.36
			0.939525	1.27393	-0.34285	3.09297
			0.961773	1.3041	-0.340838	-35.5721
			0.984021	1.33427	-0.338827	-23.2114
			1.00627	1.36443	-0.336816	-26.2649
			1.02852	1.3946	-0.334805	-15.9812
			1.05077	1.42477	-0.332794	-31.781
			1.07301	1.45493	-0.330783	10.1059
			1.09526	1.4851	-0.328772	5.09546
			1.11751	1.51527	-0.326761	0.915981
			1.13976	1.54543	-0.324749	0.378301
			1.16201	1.5756	-0.322738	6.254
			1.18425	1.60577	-0.320727	-14.624
			1.2065	1.63593	-0.318716	-9.61767
			1.22875	1.6661	-0.316705	-3.10474
			1.251	1.69627	-0.314694	-38.9659
			1.27325	1.72643	-0.312683	-26.4913
			1.29549	1.7566	-0.310672	26.4977
			1.31774	1.78677	-0.308661	30.183
			1.33999	1.81693	-0.306649	21.4055
			1.36224	1.8471	-0.304638	12.3641
			1.38449	1.87727	-0.302627	-27.2487
			1.40673	1.90743	-0.300616	-31.9689
			-1.5479	-2.09885	-0.568488	-191.932
			-1.52565	-2.06868	-0.566477	-35.338
			-1.50341	-2.03852	-0.564466	-25.1974
			-1.48116	-2.00835	-0.562455	-34.3788
			-1.45891	-1.97818	-0.560443	-18.7926
			-1.43666	-1.94802	-0.558432	1.36933
			-1.41441	-1.91785	-0.556421	-33.7441
			-1.39217	-1.88768	-0.55441	13.5812
			-1.36992	-1.85752	-0.552399	-69.3502
			-1.34767	-1.82735	-0.550388	-21.29
			-1.32542	-1.79718	-0.548377	-51.9739
			-1.30317	-1.76702	-0.546366	-127.984
			-1.28093	-1.73685	-0.544355	-133.475
			-1.25868	-1.70668	-0.542343	-168.113
			-1.23643	-1.67652	-0.540332	-269.688
			-1.21418	-1.64635	-0.538321	-373.676
			-1.19193	-1.61618	-0.53631	-338.008
			-1.16969	-1.58601	-0.534299	-250.75
			-1.14744	-1.55585	-0.532288	-193.2
			-1.12519	-1.52568	-0.530277	-160.234
			-1.10294	-1.49551	-0.528266	-207.455
			-1.08069	-1.46535	-0.526254	-219.921
			-1.05845	-1.43518	-0.524243	-236.344
			-1.0362	-1.40501	-0.522232	-161.33
			-1.01395	-1.37485	-0.520221	-162.844
			-0.991702	-1.34468	-0.51821	-153.615
			-0.969454	-1.31451	-0.516199	-208.795
			-0.947206	-1.28435	-0.514188	-200.44
			-0.924958	-1.25418	-0.512177	-211.536
			-0.90271	-1.22401	-0.510166	-208.526
			-0.880462	-1.19385	-0.508154	-228.543
			-0.858214	-1.16368	-0.506143	-214.719
			-0.835966	-1.13351	-0.504132	-261.894
			-0.813718	-1.10335	-0.502121	-338.167
			-0.79147	-1.07318	-0.50011	-345.845
			-0.769222	-1.04301	-0.498099	-311.41
			-0.746974	-1.01285	-0.496088	-268.797
			-0.724726	-0.982679	-0.494077	-227.122
			-0.702478	-0.952512	-0.492065	-215.09
			-0.68023	-0.922346	-0.490054	-219.308
			-0.657982	-0.892179	-0.488043	-199.001
			-0.635734	-0.862012	-0.486032	-190.27
			-0.613486	-0.831845	-0.484021	-174.676
			-0.591238	-0.801679	-0.48201	-133.569
			-0.56899	-0.771512	-0.479999	-139.764
			-0.546742	-0.741345	-0.477988	-109.826
			-0.524494	-0.711178	-0.475977	-118.809
			-0.502246	-0.681011	-0.473965	-88.0939
			-0.479998	-0.650845	-0.471954	-97.6712
			-0.45775	-0.620678	-0.469943	-71.9343
			-0.435502	-0.590511	-0.467932	-74.36
			-0.413254	-0.560344	-0.465921	-63.0246
			-0.391006	-0.530178	-0.46391	-49.3273
			-0.368758	-0.500011	-0.461899	-76.3891
			-0.34651	-0.469844	-0.459888	-28.986
			-0.324262	-0.439677	-0.457876	-53.8485
			-0.302014	-0.40951	-0.455865	61.5472
			-0.279766	-0.379344	-0.453854	12.7759
			-0.257518	-0.349177	-0.451843	16.6488
			-0.23527	-0.31901	-0.449832	168.567
			-0.213022	-0.288843	-0.447821	3.42586
			-0.190774	-0.258677	-0.44581	553.104
			-0.168526	-0.22851	-0.443799	132.57
			-0.146278	-0.198343	-0.441787	499.595
			-0.12403	-0.168176	-0.439776	1300.23
			-0.101782	-0.138009	-0.437765	2004.34
			-0.079534	-0.107843	-0.435754	2001.73
			-0.0572859	-0.0776759	-0.433743	1617.59
			-0.0350379	-0.0475091	-0.431732	783.66
			-0.01279	-0.0173423	-0.429721	719.361
			0.00945805	0.0128245	-0.42771	623.932
			0.031706	0.0429913	-0.425699	528.656
			0.053954	0.073158	-0.423687	428.929
			0.0762021	0.103325	-0.421676	284.751
			0.09845	0.133492	-0.419665	102.028
			0.120698	0.163658	-0.417654	32.6911
			0.142946	0.193825	-0.415643	-73.8103
			0.165194	0.223992	-0.413632	-69.3394
			0.187442	0.254159	-0.411621	-56.3266
			0.20969	0.284325	-0.40961	-20.6504
			0.231938	0.314492	-0.407598	29.602
			0.254186	0.344659	-0.405587	21.9878
			0.276434	0.374826	-0.403576	23.1115
			0.298682	0.404993	-0.401565	41.6171
			0.32093	0.435159	-0.399554	-52.885
			0.343178	0.465326	-0.397543	100.805
			0.365426	0.495493	-0.395532	92.052
			0.387674	0.52566	-0.393521	55.5521
			0.409922	0.555827	-0.39151	9.20436
			0.43217	0.585993	-0.389498	18.2938
			0.454418	0.61616	-0.387487	29.3447
			0.476666	0.646327	-0.385476	38.916
			0.498914	0.676494	-0.383465	72.7944
			0.521162	0.70666	-0.381454	43.8565
			0.54341	0.736827	-0.379443	-0.695201
			0.565658	0.766994	-0.377432	-52.443
			0.587906	0.797161	-0.375421	-147.812
			0.610154	0.827328	-0.373409	-92.5277
			0.632402	0.857494	-0.371398	-71.3654
			0.65465	0.887661	-0.369387	-167.821
			0.676898	0.917828	-0.367376	-224.638
			0.699146	0.947995	-0.365365	-245.566
			0.721394	0.978161	-0.363354	-194.556
			0.743642	1.00833	-0.361343	-88
			0.76589	1.03849	-0.359332	-93.9019
			0.788138	1.06866	-0.357321	-100.476
			0.810386	1.09883	-0.355309	-66.2564
			0.832634	1.129	-0.353298	-88.9595
			0.854882	1.15916	-0.351287	-34.6563
			0.87713	1.18933	-0.349276	-42.2267
			0.899378	1.2195	-0.347265	-24.8282
			0.921626	1.24966	-0.345254	42.8059
			0.943874	1.27983	-0.343243	3.66093
			0.966122	1.31	-0.341232	-34.7032
			0.98837	1.34016	-0.33922	-23.2561
			1.01062	1.37033	-0.337209	-25.7397
			1.03287	1.4005	-0.335198	-15.796
			1.05511	1.43066	-0.333187	-29.4051
			1.07736	1.46083	-0.331176	10.146
			1.09961	1.491	-0.329165	7.5877
			1.12186	1.52116	-0.327154	2.79387
			1.14411	1.55133	-0.325143	0.266599
			1.16635	1.5815	-0.323131	4.56954
			1.1886	1.61166	-0.32112	-16.3546
			1.21085	1.64183	-0.319109	-9.40804
			1.2331	1.672	-0.317098	-0.664365
			1.25535	1.70216	-0.315087	-41.1304
			1.27759	1.73233	-0.313076	-27.7882
			1.29984	1.7625	-0.311065	25.2369
			1.32209	1.79266	-0.309054	28.7888
			1.34434	1.82283	-0.307043	23.7034
			1.36659	1.853	-0.305031	13.5834
			1.38883	1.88316	-0.30302	-26.85
			1.41108	1.91333	-0.301009	-30.6991
			-1.54355	-2.09295	-0.568881	-191.259
			-1.5213	-2.06279	-0.56687	-34.7956
			-1.49906	-2.03262	-0.564859	-25.911
			-1.47681	-2.00245	-0.562848	-34.2761
			-1.45456	-1.97229	-0.560837	-19.7932
			-1.43231	-1.94212	-0.558825	1.57748
			-1.41006	-1.91195	-0.556814	-33.9626
			-1.38782	-1.88179	-0.554803	12.3712
			-1.36557	-1.85162	-0.552792	-70.3846
			-1.34332	-1.82145	-0.550781	-21.5768
			-1.32107	-1.79129	-0.54877	-52.153
			-1.29882	-1.76112	-0.546759	-126.324
			-1.27658	-1.73095	-0.544748	-130.036
			-1.25433	-1.70078	-0.542737	-164.491
			-1.23208	-1.67062	-0.540725	-268.74
			-1.20983	-1.64045	-0.538714	-373.134
			-1.18758	-1.61028	-0.536703	-341.82
			-1.16534	-1.58012	-0.534692	-252.04
			-1.14309	-1.54995	-0.532681	-192.612
			-1.12084	-1.51978	-0.53067	-160.405
			-1.09859	-1.48962	-0.528659	-204.899
			-1.07634	-1.45945	-0.526648	-219.279
			-1.0541	-1.42928	-0.524636	-236.356
			-1.03185	-1.39912	-0.522625	-163.026
			-1.0096	-1.36895	-0.520614	-163.009
			-0.987353	-1.33878	-0.518603	-157.008
			-0.965105	-1.30862	-0.516592	-208.975
			-0.942857	-1.27845	-0.514581	-202.869
			-0.920609	-1.24828	-0.51257	-214.495
			-0.898361	-1.21812	-0.510559	-210.55
			-0.876113	-1.18795	-0.508548	-231.808
			-0.853865	-1.15778	-0.506536	-215.731
			-0.831617	-1.12762	-0.504525	-262.851
			-0.809369	-1.09745	-0.502514	-339.569
			-0.787121	-1.06728	-0.500503	-348.965
			-0.764873	-1.03712	-0.498492	-316.917
			-0.742625	-1.00695	-0.496481	-271.128
			-0.720377	-0.976782	-0.49447	-229.299
			-0.698129	-0.946615	-0.492459	-215.739
			-0.675881	-0.916449	-0.490447	-220.56
			-0.653633	-0.886282	-0.488436	-198.546
			-0.631385	-0.856115	-0.486425	-191.347
			-0.609137	-0.825948	-0.484414	-176.821
			-0.586889	-0.795782	-0.482403	-137.094
			-0.564641	-0.765615	-0.480392	-140.709
			-0.542393	-0.735448	-0.478381	-109.858
			-0.520145	-0.705281	-0.47637	-118.55
			-0.497897	-0.675114	-0.474359	-89.0481
			-0.475649	-0.644948	-0.472347	-96.4569
			-0.453401	-0.614781	-0.470336	-72.3531
			-0.431153	-0.584614	-0.468325	-74.5255
			-0.408905	-0.554447	-0.466314	-62.1208
			-0.386657	-0.524281	-0.464303	-47.7712
			-0.364409	-0.494114	-0.462292	-75.9526
			-0.342161	-0.463947	-0.460281	-26.9841
			-0.319913	-0.43378	-0.45827	-55.7168
			-0.297665	-0.403613	-0.456258	61.61
			-0.275417	-0.373447	-0.454247	14.7779
			-0.253169	-0.34328	-0.452236	18.1278
			-0.230921	-0.313113	-0.450225	169.151
			-0.208673	-0.282946	-0.448214	0.234706
			-0.186425	-0.25278	-0.446203	551.106
			-0.164177	-0.222613	-0.444192	134.984
			-0.141929	-0.192446	-0.442181	496.125
			-0.119681	-0.162279	-0.440169	1302.73
			-0.0974329	-0.132112	-0.438158	2008.4
			-0.0751849	-0.101946	-0.436147	2000.56
			-0.0529369	-0.0717789	-0.434136	1627.79
			-0.0306889	-0.0416121	-0.432125	787.354
			-0.00844093	-0.0114453	-0.430114	712.689
			0.0138071	0.0187215	-0.428103	621.229
			0.0360551	0.0488882	-0.426092	526.687
			0.0583031	0.079055	-0.424081	430.471
			0.0805511	0.109222	-0.422069	286.673
			0.102799	0.139389	-0.420058	108.56
			0.125047	0.169555	-0.418047	39.5171
			0.147295	0.199722	-0.416036	-71.9573
			0.169543	0.229889	-0.414025	-70.9685
			0.191791	0.260056	-0.412014	-62.8785
			0.214039	0.290222	-0.410003	-23.1027
			0.236287	0.320389	-0.407992	28.7038
			0.258535	0.350556	-0.40598	20.5495
			0.280783	0.380723	-0.403969	23.7684
			0.303031	0.41089	-0.401958	40.6818
			0.325279	0.441056	-0.399947	-55.2371
			0.347527	0.471223	-0.397936	100.697
			0.369775	0.50139	-0.395925	92.1539
			0.392023	0.531557	-0.393914	55.8611
			0.414271	0.561723	-0.391903	8.76308
			0.436519	0.59189	-0.389892	20.531
			0.458767	0.622057	-0.38788	27.7818
			0.481015	0.652224	-0.385869	37.4505
			0.503263	0.682391	-0.383858	72.5914
			0.525511	0.712557	-0.381847	45.4502
			0.547759	0.742724	-0.379836	2.41363
			0.570007	0.772891	-0.377825	-48.9757
			0.592255	0.803058	-0.375814	-146.589
			0.614503	0.833225	-0.373803	-95.1876
			0.636751	0.863391	-0.371791	-70.7224
			0.658999	0.893558	-0.36978	-167.491
			0.681247	0.923725	-0.367769	-222.769
			0.703495	0.953892	-0.365758	-251.297
			0.725743	0.984058	-0.363747	-197.532
			0.747991	1.01423	-0.361736	-88.079
			0.770239	1.04439	-0.359725	-92.3938
			0.792487	1.07456	-0.357714	-101.868
			0.814735	1.10473	-0.355703	-65.1649
			0.836983	1.13489	-0.353691	-86.8294
			0.859231	1.16506	-0.35168	-35.1387
			0.881479	1.19523	-0.349669	-42.1716
			0.903727	1.22539	-0.347658	-25.1692
			0.925975	1.25556	-0.345647	41.8268
			0.948223	1.28573	-0.343636	3.92303
			0.970471	1.31589	-0.341625	-34.4061
			0.992719	1.34606	-0.339614	-23.572
			1.01497	1.37623	-0.337602	-26.7566
			1.03722	1.40639	-0.335591	-14.9427
			1.05946	1.43656	-0.33358	-27.705
			1.08171	1.46673	-0.331569	9.6577
			1.10396	1.49689	-0.329558	9.67724
			1.12621	1.52706	-0.327547	4.97553
			1.14846	1.55723	-0.325536	0.148131
			1.1707	1.58739	-0.323525	2.03737
			1.19295	1.61756	-0.321513	-17.4477
			1.2152	1.64773	-0.319502	-8.67621
			1.23745	1.67789	-0.317491	1.93057
			1.2597	1.70806	-0.31548	-42.118
			1.28194	1.73823	-0.313469	-28.936
			1.30419	1.76839	-0.311458	22.6999
			1.32644	1.79856	-0.309447	27.4235
			1.34869	1.82873	-0.307436	24.735
			1.37094	1.8589	-0.305425	14.6407
			1.39318	1.88906	-0.303413	-26.9332
			1.41543	1.91923	-0.301402	-30.0331
			-1.5392	-2.08706	-0.569274	-190.396
			-1.51696	-2.05689	-0.567263	-34.2728
			-1.49471	-2.02672	-0.565252	-26.627
			-1.47246	-1.99656	-0.563241	-34.1151
			-1.45021	-1.96639	-0.56123	-20.8735
			-1.42796	-1.93622	-0.559219	1.74602
			-1.40572	-1.90606	-0.557208	-34.1761
			-1.38347	-1.87589	-0.555196	11.1209
			-1.36122	-1.84572	-0.553185	-71.3054
			-1.33897	-1.81556	-0.551174	-21.8249
			-1.31672	-1.78539	-0.549163	-52.3627
			-1.29448	-1.75522	-0.547152	-124.727
			-1.27223	-1.72505	-0.545141	-126.585
			-1.24998	-1.69489	-0.54313	-160.76
			-1.22773	-1.66472	-0.541119	-267.663
			-1.20548	-1.63455	-0.539107	-372.246
			-1.18324	-1.60439	-0.537096	-345.503
			-1.16099	-1.57422	-0.535085	-253.255
			-1.13874	-1.54405	-0.533074	-192.093
			-1.11649	-1.51389	-0.531063	-160.572
			-1.09424	-1.48372	-0.529052	-202.226
			-1.072	-1.45355	-0.527041	-218.627
			-1.04975	-1.42339	-0.52503	-236.358
			-1.0275	-1.39322	-0.523018	-164.617
			-1.00525	-1.36305	-0.521007	-163.254
			-0.983004	-1.33289	-0.518996	-160.42
			-0.960756	-1.30272	-0.516985	-208.984
			-0.938508	-1.27255	-0.514974	-205.511
			-0.91626	-1.24239	-0.512963	-217.508
			-0.894012	-1.21222	-0.510952	-212.567
			-0.871764	-1.18205	-0.508941	-235.197
			-0.849516	-1.15189	-0.50693	-216.792
			-0.827268	-1.12172	-0.504918	-263.76
			-0.80502	-1.09155	-0.502907	-340.93
			-0.782772	-1.06139	-0.500896	-352.195
			-0.760524	-1.03122	-0.498885	-322.432
			-0.738276	-1.00105	-0.496874	-273.354
			-0.716028	-0.970885	-0.494863	-231.475
			-0.69378	-0.940719	-0.492852	-216.427
			-0.671532	-0.910552	-0.490841	-221.935
			-0.649284	-0.880385	-0.488829	-198.046
			-0.627036	-0.850218	-0.486818	-192.34
			-0.604788	-0.820051	-0.484807	-178.931
			-0.58254	-0.789885	-0.482796	-140.654
			-0.560292	-0.759718	-0.480785	-141.643
			-0.538044	-0.729551	-0.478774	-109.796
			-0.515796	-0.699384	-0.476763	-118.261
			-0.493548	-0.669217	-0.474752	-90.1444
			-0.4713	-0.639051	-0.472741	-95.2097
			-0.449052	-0.608884	-0.470729	-72.8676
			-0.426804	-0.578717	-0.468718	-74.7277
			-0.404556	-0.54855	-0.466707	-61.1958
			-0.382308	-0.518384	-0.464696	-46.1577
			-0.36006	-0.488217	-0.462685	-75.4023
			-0.337812	-0.45805	-0.460674	-24.965
			-0.315564	-0.427883	-0.458663	-57.7025
			-0.293316	-0.397716	-0.456652	61.6599
			-0.271068	-0.36755	-0.45464	16.7005
			-0.24882	-0.337383	-0.452629	19.7034
			-0.226572	-0.307216	-0.450618	169.819
			-0.204324	-0.277049	-0.448607	-3.1323
			-0.182076	-0.246883	-0.446596	548.996
			-0.159828	-0.216716	-0.444585	137.355
			-0.13758	-0.186549	-0.442574	492.641
			-0.115332	-0.156382	-0.440563	1305.45
			-0.0930839	-0.126215	-0.438552	2012.5
			-0.0708359	-0.0960487	-0.43654	1999.27
			-0.0485879	-0.0658819	-0.434529	1637.88
			-0.0263399	-0.0357151	-0.432518	791.822
			-0.0040919	-0.00554834	-0.430507	705.997
			0.0181561	0.0246184	-0.428496	618.439
			0.0404041	0.0547852	-0.426485	524.43
			0.0626521	0.084952	-0.424474	431.856
			0.0849001	0.115119	-0.422463	288.686
			0.107148	0.145286	-0.420451	114.963
			0.129396	0.175452	-0.41844	46.0853
			0.151644	0.205619	-0.416429	-69.9555
			0.173892	0.235786	-0.414418	-72.4839
			0.19614	0.265953	-0.412407	-69.5709
			0.218388	0.296119	-0.410396	-25.5244
			0.240636	0.326286	-0.408385	27.5356
			0.262884	0.356453	-0.406374	19.3422
			0.285132	0.38662	-0.404362	24.4974
			0.30738	0.416787	-0.402351	39.8084
			0.329628	0.446953	-0.40034	-57.4559
			0.351876	0.47712	-0.398329	100.511
			0.374124	0.507287	-0.396318	92.0787
			0.396372	0.537454	-0.394307	56.2354
			0.41862	0.56762	-0.392296	8.40472
			0.440868	0.597787	-0.390285	23.0016
			0.463116	0.627954	-0.388274	26.2739
			0.485364	0.658121	-0.386262	35.9434
			0.507612	0.688288	-0.384251	72.4072
			0.52986	0.718454	-0.38224	47.0429
			0.552108	0.748621	-0.380229	5.51702
			0.574356	0.778788	-0.378218	-45.4627
			0.596604	0.808955	-0.376207	-145.169
			0.618852	0.839121	-0.374196	-97.8243
			0.6411	0.869288	-0.372185	-69.9266
			0.663348	0.899455	-0.370173	-167.416
			0.685596	0.929622	-0.368162	-220.698
			0.707844	0.959789	-0.366151	-257.122
			0.730092	0.989955	-0.36414	-200.622
			0.75234	1.02012	-0.362129	-88.2658
			0.774588	1.05029	-0.360118	-90.9124
			0.796836	1.08046	-0.358107	-103.348
			0.819084	1.11062	-0.356096	-64.0784
			0.841332	1.14079	-0.354085	-84.6144
			0.86358	1.17096	-0.352073	-35.7739
			0.885828	1.20112	-0.350062	-42.211
			0.908076	1.23129	-0.348051	-25.4953
			0.930324	1.26146	-0.34604	40.7948
			0.952572	1.29162	-0.344029	4.147
			0.97482	1.32179	-0.342018	-34.1803
			0.997068	1.35196	-0.340007	-23.9218
			1.01932	1.38212	-0.337996	-27.9656
			1.04156	1.41229	-0.335984	-14.0061
			1.06381	1.44246	-0.333973	-26.0892
			1.08606	1.47262	-0.331962	9.10359
			1.10831	1.50279	-0.329951	11.7166
			1.13056	1.53296	-0.32794	7.19505
			1.1528	1.56312	-0.325929	0.0288198
			1.17505	1.59329	-0.323918	-0.600453
			1.1973	1.62346	-0.321907	-18.4613
			1.21955	1.65362	-0.319896	-7.8793
			1.2418	1.68379	-0.317884	4.54477
			1.26404	1.71396	-0.315873	-42.9591
			1.28629	1.74412	-0.313862	-30.0652
			1.30854	1.77429	-0.311851	20.0037
			1.33079	1.80446	-0.30984	26.0618
			1.35304	1.83463	-0.307829	25.6087
			1.37528	1.86479	-0.305818	15.6778
			1.39753	1.89496	-0.303807	-27.0765
			1.41978	1.92513	-0.301795	-29.4425
			-1.53485	-2.08116	-0.569667	-189.917
			-1.51261	-2.05099	-0.567656	-33.7378
			-1.49036	-2.02083	-0.565645	-27.0579
			-1.46811	-1.99066	-0.563634	-34.2153
			-1.44586	-1.96049	-0.561623	-21.5264
			-1.42361	-1.93033	-0.559612	2.048
			-1.40137	-1.90016	-0.557601	-34.0763
			-1.37912	-1.86999	-0.55559	10.0375
			-1.35687	-1.83982	-0.553578	-71.6954
			-1.33462	-1.80966	-0.551567	-22.0027
			-1.31237	-1.77949	-0.549556	-53.6264
			-1.29013	-1.74932	-0.547545	-122.115
			-1.26788	-1.71916	-0.545534	-123.133
			-1.24563	-1.68899	-0.543523	-157.184
			-1.22338	-1.65882	-0.541512	-265.377
			-1.20113	-1.62866	-0.539501	-370.041
			-1.17889	-1.59849	-0.537489	-349.026
			-1.15664	-1.56832	-0.535478	-253.981
			-1.13439	-1.53816	-0.533467	-190.564
			-1.11214	-1.50799	-0.531456	-161.529
			-1.08989	-1.47782	-0.529445	-200.222
			-1.06765	-1.44766	-0.527434	-217.733
			-1.0454	-1.41749	-0.525423	-236.385
			-1.02315	-1.38732	-0.523412	-166.257
			-1.0009	-1.35716	-0.521401	-163.556
			-0.978655	-1.32699	-0.519389	-163.063
			-0.956407	-1.29682	-0.517378	-210.315
			-0.934159	-1.26666	-0.515367	-207.085
			-0.911911	-1.23649	-0.513356	-220.37
			-0.889663	-1.20632	-0.511345	-214.994
			-0.867415	-1.17616	-0.509334	-238.026
			-0.845167	-1.14599	-0.507323	-217.386
			-0.822919	-1.11582	-0.505312	-264.23
			-0.800671	-1.08566	-0.5033	-341.536
			-0.778423	-1.05549	-0.501289	-353.778
			-0.756175	-1.02532	-0.499278	-328.721
			-0.733927	-0.995155	-0.497267	-275.651
			-0.711679	-0.964988	-0.495256	-234.625
			-0.689431	-0.934822	-0.493245	-218.067
			-0.667183	-0.904655	-0.491234	-222.832
			-0.644935	-0.874488	-0.489223	-198.816
			-0.622687	-0.844321	-0.487211	-192.759
			-0.600439	-0.814154	-0.4852	-182.077
			-0.578191	-0.783988	-0.483189	-144.203
			-0.555943	-0.753821	-0.481178	-142.967
			-0.533695	-0.723654	-0.479167	-110.035
			-0.511447	-0.693487	-0.477156	-118.013
			-0.489199	-0.663321	-0.475145	-91.0705
			-0.466951	-0.633154	-0.473134	-94.7604
			-0.444703	-0.602987	-0.471123	-72.8312
			-0.422455	-0.57282	-0.469111	-75.2353
			-0.400207	-0.542653	-0.4671	-60.9725
			-0.377959	-0.512487	-0.465089	-45.5123
			-0.355711	-0.48232	-0.463078	-75.0146
			-0.333463	-0.452153	-0.461067	-23.3744
			-0.311215	-0.421986	-0.459056	-59.1225
			-0.288967	-0.391819	-0.457045	60.9936
			-0.266719	-0.361653	-0.455034	19.0364
			-0.244471	-0.331486	-0.453022	21.4158
			-0.222223	-0.301319	-0.451011	170.535
			-0.199975	-0.271152	-0.449	-5.25791
			-0.177727	-0.240986	-0.446989	547.295
			-0.155479	-0.210819	-0.444978	139.65
			-0.133231	-0.180652	-0.442967	488.179
			-0.110983	-0.150485	-0.440956	1307.31
			-0.0887349	-0.120318	-0.438945	2016.99
			-0.0664869	-0.0901517	-0.436934	2001.43
			-0.0442389	-0.0599849	-0.434922	1648.67
			-0.0219909	-0.0298181	-0.432911	800.857
			0.000257125	0.000348644	-0.4309	701.169
			0.0225051	0.0305154	-0.428889	616.477
			0.0447531	0.0606822	-0.426878	521.68
			0.0670011	0.090849	-0.424867	433.059
			0.0892491	0.121016	-0.422856	288.457
			0.111497	0.151183	-0.420845	122.388
			0.133745	0.181349	-0.418833	52.919
			0.155993	0.211516	-0.416822	-67.9801
			0.178241	0.241683	-0.414811	-74.3083
			0.200489	0.27185	-0.4128	-74.7507
			0.222737	0.302016	-0.410789	-27.8657
			0.244985	0.332183	-0.408778	27.4344
			0.267233	0.36235	-0.406767	17.6395
			0.289481	0.392517	-0.404756	24.0829
			0.311729	0.422684	-0.402745	38.9425
			0.333977	0.45285	-0.400733	-58.1632
			0.356225	0.483017	-0.398722	99.9199
			0.378473	0.513184	-0.396711	92.2302
			0.400721	0.543351	-0.3947	56.5624
			0.422969	0.573517	-0.392689	8.52807
			0.445217	0.603684	-0.390678	25.8816
			0.467465	0.633851	-0.388667	24.6119
			0.489713	0.664018	-0.386656	35.4612
			0.511961	0.694185	-0.384644	70.3101
			0.534209	0.724351	-0.382633	47.5065
			0.556457	0.754518	-0.380622	7.84451
			0.578705	0.784685	-0.378611	-44.1933
			0.600953	0.814852	-0.3766	-143.028
			0.623201	0.845018	-0.374589	-98.78
			0.645449	0.875185	-0.372578	-70.1213
			0.667697	0.905352	-0.370567	-166.449
			0.689945	0.935519	-0.368555	-219.219
			0.712193	0.965686	-0.366544	-261.984
			0.734441	0.995852	-0.364533	-203.677
			0.756689	1.02602	-0.362522	-89.1133
			0.778937	1.05619	-0.360511	-88.9615
			0.801185	1.08635	-0.3585	-104.109
			0.823433	1.11652	-0.356489	-64.1122
			0.845681	1.14669	-0.354478	-83.1357
			0.867929	1.17685	-0.352467	-36.4253
			0.890177	1.20702	-0.350455	-41.756
			0.912425	1.23719	-0.348444	-25.8318
			0.934673	1.26735	-0.346433	39.6485
			0.956921	1.29752	-0.344422	4.06828
			0.979169	1.32769	-0.342411	-33.0542
			1.00142	1.35785	-0.3404	-24.7363
			1.02367	1.38802	-0.338389	-28.7591
			1.04591	1.41819	-0.336378	-14.8765
			1.06816	1.44835	-0.334366	-25.2689
			1.09041	1.47852	-0.332355	8.11015
			1.11266	1.50869	-0.330344	12.3914
			1.13491	1.53885	-0.328333	8.87187
			1.15715	1.56902	-0.326322	1.43514
			1.1794	1.59919	-0.324311	-3.11357
			1.20165	1.62935	-0.3223	-20.0723
			1.2239	1.65952	-0.320289	-8.57353
			1.24615	1.68969	-0.318278	7.01856
			1.26839	1.71986	-0.316266	-43.6436
			1.29064	1.75002	-0.314255	-30.8684
			1.31289	1.78019	-0.312244	18.556
			1.33514	1.81036	-0.310233	24.6954
			1.35739	1.84052	-0.308222	27.4474
			1.37963	1.87069	-0.306211	16.4431
			1.40188	1.90086	-0.3042	-26.2739
			1.42413	1.93102	-0.302189	-29.0196
			-1.53051	-2.07526	-0.57006	-189.549
			-1.50826	-2.0451	-0.568049	-33.1994
			-1.48601	-2.01493	-0.566038	-27.4075
			-1.46376	-1.98476	-0.564027	-34.3899
			-1.44151	-1.9546	-0.562016	-22.0577
			-1.41927	-1.92443	-0.560005	2.38797
			-1.39702	-1.89426	-0.557994	-33.8873
			-1.37477	-1.86409	-0.555983	9.00154
			-1.35252	-1.83393	-0.553972	-71.9343
			-1.33027	-1.80376	-0.55196	-22.1605
			-1.30803	-1.77359	-0.549949	-55.1903
			-1.28578	-1.74343	-0.547938	-119.213
			-1.26353	-1.71326	-0.545927	-119.681
			-1.24128	-1.68309	-0.543916	-153.652
			-1.21903	-1.65293	-0.541905	-262.747
			-1.19679	-1.62276	-0.539894	-367.463
			-1.17454	-1.59259	-0.537883	-352.503
			-1.15229	-1.56243	-0.535871	-254.567
			-1.13004	-1.53226	-0.53386	-188.747
			-1.10779	-1.50209	-0.531849	-162.713
			-1.08555	-1.47193	-0.529838	-198.41
			-1.0633	-1.44176	-0.527827	-216.77
			-1.04105	-1.41159	-0.525816	-236.418
			-1.0188	-1.38143	-0.523805	-167.91
			-0.996554	-1.35126	-0.521794	-163.874
			-0.974306	-1.32109	-0.519783	-165.488
			-0.952058	-1.29093	-0.517771	-212.022
			-0.92981	-1.26076	-0.51576	-208.356
			-0.907562	-1.23059	-0.513749	-223.188
			-0.885314	-1.20043	-0.511738	-217.536
			-0.863066	-1.17026	-0.509727	-240.697
			-0.840818	-1.14009	-0.507716	-217.846
			-0.81857	-1.10993	-0.505705	-264.576
			-0.796322	-1.07976	-0.503694	-341.928
			-0.774074	-1.04959	-0.501682	-354.892
			-0.751826	-1.01942	-0.499671	-335.23
			-0.729578	-0.989258	-0.49766	-277.968
			-0.70733	-0.959091	-0.495649	-238.051
			-0.685082	-0.928925	-0.493638	-219.978
			-0.662834	-0.898758	-0.491627	-223.592
			-0.640586	-0.868591	-0.489616	-199.947
			-0.618338	-0.838424	-0.487605	-193.015
			-0.59609	-0.808257	-0.485594	-185.52
			-0.573842	-0.778091	-0.483582	-147.748
			-0.551594	-0.747924	-0.481571	-144.404
			-0.529346	-0.717757	-0.47956	-110.36
			-0.507098	-0.68759	-0.477549	-117.777
			-0.48485	-0.657424	-0.475538	-91.9482
			-0.462602	-0.627257	-0.473527	-94.5383
			-0.440354	-0.59709	-0.471516	-72.6378
			-0.418106	-0.566923	-0.469505	-75.8298
			-0.395858	-0.536756	-0.467493	-60.9489
			-0.37361	-0.50659	-0.465482	-45.1426
			-0.351362	-0.476423	-0.463471	-74.6732
			-0.329114	-0.446256	-0.46146	-21.9058
			-0.306866	-0.416089	-0.459449	-60.3814
			-0.284618	-0.385923	-0.457438	60.1234
			-0.26237	-0.355756	-0.455427	21.49
			-0.240122	-0.325589	-0.453416	23.1673
			-0.217874	-0.295422	-0.451404	171.265
			-0.195626	-0.265255	-0.449393	-7.03004
			-0.173378	-0.235089	-0.447382	545.71
			-0.15113	-0.204922	-0.445371	141.924
			-0.128882	-0.174755	-0.44336	483.439
			-0.106634	-0.144588	-0.441349	1308.91
			-0.0843858	-0.114421	-0.439338	2021.59
			-0.0621379	-0.0842547	-0.437327	2004.57
			-0.0398898	-0.0540879	-0.435316	1659.68
			-0.0176418	-0.0239212	-0.433304	811.193
			0.00460615	0.00624563	-0.431293	696.872
			0.0268542	0.0364124	-0.429282	614.75
			0.0491021	0.0665792	-0.427271	518.789
			0.0713501	0.096746	-0.42526	434.211
			0.0935982	0.126913	-0.423249	287.591
			0.115846	0.15708	-0.421238	130.103
			0.138094	0.187246	-0.419227	59.8284
			0.160342	0.217413	-0.417215	-66.0124
			0.18259	0.24758	-0.415204	-76.2207
			0.204838	0.277747	-0.413193	-79.4997
			0.227086	0.307913	-0.411182	-30.184
			0.249334	0.33808	-0.409171	27.6371
			0.271582	0.368247	-0.40716	15.7956
			0.29383	0.398414	-0.405149	23.3429
			0.316078	0.428581	-0.403138	38.0787
			0.338326	0.458747	-0.401127	-58.44
			0.360574	0.488914	-0.399115	99.213
			0.382822	0.519081	-0.397104	92.4463
			0.40507	0.549248	-0.395093	56.8761
			0.427318	0.579414	-0.393082	8.78859
			0.449566	0.609581	-0.391071	28.8781
			0.471814	0.639748	-0.38906	22.906
			0.494062	0.669915	-0.387049	35.2709
			0.51631	0.700082	-0.385038	67.6682
			0.538558	0.730248	-0.383026	47.6484
			0.560806	0.760415	-0.381015	9.95107
			0.583054	0.790582	-0.379004	-43.5628
			0.605302	0.820749	-0.376993	-140.683
			0.62755	0.850915	-0.374982	-99.2571
			0.649798	0.881082	-0.372971	-70.5981
			0.672046	0.911249	-0.37096	-165.228
			0.694294	0.941416	-0.368949	-217.907
			0.716542	0.971583	-0.366938	-266.572
			0.73879	1.00175	-0.364926	-206.723
			0.761038	1.03192	-0.362915	-90.149
			0.783286	1.06208	-0.360904	-86.8769
			0.805534	1.09225	-0.358893	-104.666
			0.827782	1.12242	-0.356882	-64.4649
			0.85003	1.15258	-0.354871	-81.8668
			0.872278	1.18275	-0.35286	-37.0814
			0.894526	1.21292	-0.350849	-41.1601
			0.916774	1.24308	-0.348837	-26.1712
			0.939022	1.27325	-0.346826	38.4698
			0.96127	1.30342	-0.344815	3.90337
			0.983518	1.33358	-0.342804	-31.6719
			1.00577	1.36375	-0.340793	-25.6831
			1.02801	1.39392	-0.338782	-29.4342
			1.05026	1.42408	-0.336771	-16.2615
			1.07251	1.45425	-0.33476	-24.6751
			1.09476	1.48442	-0.332748	6.99161
			1.11701	1.51458	-0.330737	12.6777
			1.13925	1.54475	-0.328726	10.3942
			1.1615	1.57492	-0.326715	3.27588
			1.18375	1.60508	-0.324704	-5.59117
			1.206	1.63525	-0.322693	-21.8534
			1.22825	1.66542	-0.320682	-9.69235
			1.25049	1.69559	-0.318671	9.45236
			1.27274	1.72575	-0.31666	-44.2835
			1.29499	1.75592	-0.314648	-31.5788
			1.31724	1.78609	-0.312637	17.4639
			1.33949	1.81625	-0.310626	23.3277
			1.36173	1.84642	-0.308615	29.5608
			1.38398	1.87659	-0.306604	17.131
			1.40623	1.90675	-0.304593	-25.202
			1.42848	1.93692	-0.302582	-28.6444
			-1.52616	-2.06937	-0.570454	-189.416
			-1.50391	-2.0392	-0.568443	-32.9163
			-1.48166	-2.00903	-0.566431	-27.5116
			-1.45941	-1.97886	-0.56442	-34.4476
			-1.43716	-1.9487	-0.562409	-22.9516
			-1.41492	-1.91853	-0.560398	2.26358
			-1.39267	-1.88836	-0.558387	-33.7473
			-1.37042	-1.8582	-0.556376	7.71742
			-1.34817	-1.82803	-0.554365	-71.9752
			-1.32592	-1.79786	-0.552354	-22.8985
			-1.30368	-1.7677	-0.550342	-57.3688
			-1.28143	-1.73753	-0.548331	-117.421
			-1.25918	-1.70736	-0.54632	-115.88
			-1.23693	-1.6772	-0.544309	-150.366
			-1.21468	-1.64703	-0.542298	-258.692
			-1.19244	-1.61686	-0.540287	-363.035
			-1.17019	-1.5867	-0.538276	-354.671
			-1.14794	-1.55653	-0.536265	-255.01
			-1.12569	-1.52636	-0.534253	-187.897
			-1.10344	-1.4962	-0.532242	-164.393
			-1.0812	-1.46603	-0.530231	-196.683
			-1.05895	-1.43586	-0.52822	-215.584
			-1.0367	-1.4057	-0.526209	-236.643
			-1.01445	-1.37553	-0.524198	-169.452
			-0.992205	-1.34536	-0.522187	-163.678
			-0.969957	-1.3152	-0.520176	-168.105
			-0.947709	-1.28503	-0.518165	-213.308
			-0.925461	-1.25486	-0.516153	-210.076
			-0.903213	-1.2247	-0.514142	-225.98
			-0.880965	-1.19453	-0.512131	-220.207
			-0.858717	-1.16436	-0.51012	-244.227
			-0.836469	-1.1342	-0.508109	-218.229
			-0.814221	-1.10403	-0.506098	-265.409
			-0.791973	-1.07386	-0.504087	-342.058
			-0.769725	-1.04369	-0.502076	-356.38
			-0.747477	-1.01353	-0.500064	-341.857
			-0.725229	-0.983361	-0.498053	-281.678
			-0.702981	-0.953194	-0.496042	-242.237
			-0.680733	-0.923028	-0.494031	-222.632
			-0.658485	-0.892861	-0.49202	-224.326
			-0.636237	-0.862694	-0.490009	-201
			-0.613989	-0.832527	-0.487998	-194.464
			-0.591741	-0.80236	-0.485987	-187.895
			-0.569493	-0.772194	-0.483976	-150.94
			-0.547245	-0.742027	-0.481964	-146.158
			-0.524997	-0.71186	-0.479953	-111.493
			-0.502749	-0.681693	-0.477942	-117.792
			-0.480501	-0.651527	-0.475931	-92.6561
			-0.458253	-0.62136	-0.47392	-93.904
			-0.436005	-0.591193	-0.471909	-73.139
			-0.413757	-0.561026	-0.469898	-76.3875
			-0.391509	-0.530859	-0.467887	-61.2484
			-0.369261	-0.500693	-0.465875	-44.1857
			-0.347013	-0.470526	-0.463864	-74.566
			-0.324765	-0.440359	-0.461853	-21.2737
			-0.302517	-0.410192	-0.459842	-61.3803
			-0.280269	-0.380026	-0.457831	59.8766
			-0.258021	-0.349859	-0.45582	23.7258
			-0.235773	-0.319692	-0.453809	24.6711
			-0.213525	-0.289525	-0.451798	172.229
			-0.191277	-0.259358	-0.449787	-8.79267
			-0.169029	-0.229192	-0.447775	542.871
			-0.146781	-0.199025	-0.445764	144.597
			-0.124533	-0.168858	-0.443753	478.661
			-0.102285	-0.138691	-0.441742	1309.77
			-0.0800368	-0.108525	-0.439731	2022.9
			-0.0577888	-0.0783577	-0.43772	2009.58
			-0.0355408	-0.0481909	-0.435709	1670.78
			-0.0132928	-0.0180242	-0.433698	823.683
			0.00895517	0.0121426	-0.431686	694.652
			0.0312032	0.0423094	-0.429675	611.986
			0.0534512	0.0724762	-0.427664	516.578
			0.0756992	0.102643	-0.425653	433.108
			0.0979472	0.13281	-0.423642	285.57
			0.120195	0.162977	-0.421631	136.901
			0.142443	0.193143	-0.41962	65.1496
			0.164691	0.22331	-0.417609	-62.1805
			0.186939	0.253477	-0.415597	-75.7346
			0.209187	0.283644	-0.413586	-83.5015
			0.231435	0.31381	-0.411575	-30.6157
			0.253683	0.343977	-0.409564	27.5272
			0.275931	0.374144	-0.407553	13.7389
			0.298179	0.404311	-0.405542	22.7918
			0.320427	0.434478	-0.403531	38.1851
			0.342675	0.464644	-0.40152	-58.3996
			0.364923	0.494811	-0.399509	98.6894
			0.387171	0.524978	-0.397497	92.3425
			0.409419	0.555145	-0.395486	57.7478
			0.431667	0.585311	-0.393475	9.70076
			0.453915	0.615478	-0.391464	31.5506
			0.476163	0.645645	-0.389453	21.8594
			0.498411	0.675812	-0.387442	34.4347
			0.520659	0.705979	-0.385431	66.6924
			0.542907	0.736145	-0.38342	47.532
			0.565155	0.766312	-0.381408	11.1394
			0.587403	0.796479	-0.379397	-42.3856
			0.609651	0.826646	-0.377386	-137.305
			0.631899	0.856812	-0.375375	-99.7408
			0.654147	0.886979	-0.373364	-70.533
			0.676395	0.917146	-0.371353	-166.072
			0.698643	0.947313	-0.369342	-216.116
			0.720891	0.97748	-0.367331	-269.545
			0.743139	1.00765	-0.36532	-210.044
			0.765387	1.03781	-0.363308	-92.1902
			0.787635	1.06798	-0.361297	-85.8925
			0.809883	1.09815	-0.359286	-105.714
			0.832131	1.12831	-0.357275	-64.4521
			0.854379	1.15848	-0.355264	-81.4187
			0.876627	1.18865	-0.353253	-37.736
			0.898875	1.21881	-0.351242	-39.7997
			0.921123	1.24898	-0.349231	-27.5435
			0.943371	1.27915	-0.347219	36.675
			0.965619	1.30931	-0.345208	4.34744
			0.987867	1.33948	-0.343197	-31.1176
			1.01012	1.36965	-0.341186	-26.6139
			1.03236	1.39981	-0.339175	-31.114
			1.05461	1.42998	-0.337164	-18.0504
			1.07686	1.46015	-0.335153	-23.8229
			1.09911	1.49031	-0.333142	6.10151
			1.12136	1.52048	-0.331131	13.6058
			1.1436	1.55065	-0.329119	11.8359
			1.16585	1.58082	-0.327108	4.31499
			1.1881	1.61098	-0.325097	-7.43924
			1.21035	1.64115	-0.323086	-23.006
			1.2326	1.67132	-0.321075	-10.5778
			1.25484	1.70148	-0.319064	10.3895
			1.27709	1.73165	-0.317053	-44.505
			1.29934	1.76182	-0.315042	-32.813
			1.32159	1.79198	-0.31303	15.2083
			1.34384	1.82215	-0.311019	21.7115
			1.36608	1.85232	-0.309008	30.0268
			1.38833	1.88248	-0.306997	17.3604
			1.41058	1.91265	-0.304986	-23.9859
			1.43283	1.94282	-0.302975	-27.784
			-1.52181	-2.06347	-0.570847	-189.401
			-1.49956	-2.0333	-0.568836	-32.7603
			-1.47731	-2.00313	-0.566825	-27.4933
			-1.45506	-1.97297	-0.564813	-34.4469
			-1.43282	-1.9428	-0.562802	-24.0261
			-1.41057	-1.91263	-0.560791	1.90793
			-1.38832	-1.88247	-0.55878	-33.6316
			-1.36607	-1.8523	-0.556769	6.30969
			-1.34382	-1.82213	-0.554758	-71.9173
			-1.32158	-1.79197	-0.552747	-23.9255
			-1.29933	-1.7618	-0.550736	-59.8534
			-1.27708	-1.73163	-0.548724	-116.182
			-1.25483	-1.70147	-0.546713	-111.906
			-1.23258	-1.6713	-0.544702	-147.203
			-1.21034	-1.64113	-0.542691	-253.929
			-1.18809	-1.61097	-0.54068	-357.687
			-1.16584	-1.5808	-0.538669	-356.187
			-1.14359	-1.55063	-0.536658	-255.381
			-1.12134	-1.52047	-0.534647	-187.528
			-1.0991	-1.4903	-0.532635	-166.32
			-1.07685	-1.46013	-0.530624	-195
			-1.0546	-1.42997	-0.528613	-214.287
			-1.03235	-1.3998	-0.526602	-236.964
			-1.0101	-1.36963	-0.524591	-170.941
			-0.987856	-1.33947	-0.52258	-163.226
			-0.965608	-1.3093	-0.520569	-170.819
			-0.94336	-1.27913	-0.518558	-214.384
			-0.921112	-1.24897	-0.516547	-212.021
			-0.898864	-1.2188	-0.514535	-228.758
			-0.876616	-1.18863	-0.512524	-222.941
			-0.854368	-1.15846	-0.510513	-248.187
			-0.83212	-1.1283	-0.508502	-218.574
			-0.809872	-1.09813	-0.506491	-266.487
			-0.787624	-1.06796	-0.50448	-342.057
			-0.765376	-1.0378	-0.502469	-358.053
			-0.743128	-1.00763	-0.500458	-348.544
			-0.72088	-0.977464	-0.498446	-286.081
			-0.698632	-0.947297	-0.496435	-246.8
			-0.676384	-0.917131	-0.494424	-225.658
			-0.654136	-0.886964	-0.492413	-225.046
			-0.631888	-0.856797	-0.490402	-202.013
			-0.60964	-0.82663	-0.488391	-196.507
			-0.587392	-0.796463	-0.48638	-189.739
			-0.565144	-0.766297	-0.484369	-153.955
			-0.542896	-0.73613	-0.482358	-148.071
			-0.520648	-0.705963	-0.480346	-113.028
			-0.4984	-0.675796	-0.478335	-117.931
			-0.476152	-0.64563	-0.476324	-93.2796
			-0.453904	-0.615463	-0.474313	-93.0643
			-0.431656	-0.585296	-0.472302	-73.986
			-0.409408	-0.555129	-0.470291	-76.9268
			-0.38716	-0.524962	-0.46828	-61.7087
			-0.364912	-0.494796	-0.466269	-42.9364
			-0.342664	-0.464629	-0.464257	-74.5756
			-0.320416	-0.434462	-0.462246	-21.0582
			-0.298168	-0.404295	-0.460235	-62.2498
			-0.27592	-0.374129	-0.458224	59.9403
			-0.253672	-0.343962	-0.456213	25.8532
			-0.231424	-0.313795	-0.454202	26.0515
			-0.209176	-0.283628	-0.452191	173.309
			-0.186928	-0.253461	-0.45018	-10.5506
			-0.16468	-0.223295	-0.448169	539.407
			-0.142432	-0.193128	-0.446157	147.47
			-0.120184	-0.162961	-0.444146	473.864
			-0.0979358	-0.132794	-0.442135	1310.25
			-0.0756878	-0.102628	-0.440124	2022.56
			-0.0534398	-0.0724607	-0.438113	2015.54
			-0.0311918	-0.042294	-0.436102	1681.93
			-0.0089438	-0.0121272	-0.434091	837.246
			0.0133042	0.0180396	-0.43208	693.467
			0.0355522	0.0482064	-0.430068	608.705
			0.0578002	0.0783732	-0.428057	514.706
			0.0800482	0.10854	-0.426046	430.881
			0.102296	0.138707	-0.424035	282.976
			0.124544	0.168873	-0.422024	143.242
			0.146792	0.19904	-0.420013	69.6798
			0.16904	0.229207	-0.418002	-57.4202
			0.191288	0.259374	-0.415991	-74.0538
			0.213536	0.289541	-0.413979	-87.1311
			0.235784	0.319707	-0.411968	-30.1078
			0.258032	0.349874	-0.409957	27.2617
			0.28028	0.380041	-0.407946	11.5761
			0.302528	0.410208	-0.405935	22.3349
			0.324776	0.440375	-0.403924	38.7745
			0.347024	0.470541	-0.401913	-58.201
			0.369272	0.500708	-0.399902	98.257
			0.39152	0.530875	-0.397891	92.0793
			0.413768	0.561042	-0.395879	58.8975
			0.436016	0.591208	-0.393868	10.9375
			0.458264	0.621375	-0.391857	34.0619
			0.480512	0.651542	-0.389846	21.1411
			0.50276	0.681709	-0.387835	33.2769
			0.525008	0.711876	-0.385824	66.5463
			0.547256	0.742042	-0.383813	47.2868
			0.569504	0.772209	-0.381802	11.8703
			0.591752	0.802376	-0.37979	-40.9361
			0.614	0.832543	-0.377779	-133.414
			0.636248	0.862709	-0.375768	-100.228
			0.658496	0.892876	-0.373757	-70.198
			0.680744	0.923043	-0.371746	-167.943
			0.702992	0.95321	-0.369735	-214.087
			0.72524	0.983377	-0.367724	-271.714
			0.747488	1.01354	-0.365713	-213.504
			0.769736	1.04371	-0.363702	-94.7322
			0.791984	1.07388	-0.36169	-85.456
			0.814232	1.10404	-0.359679	-107.006
			0.83648	1.13421	-0.357668	-64.2573
			0.858728	1.16438	-0.355657	-81.3794
			0.880976	1.19454	-0.353646	-38.3899
			0.903224	1.22471	-0.351635	-38.0584
			0.925472	1.25488	-0.349624	-29.4301
			0.94772	1.28504	-0.347613	34.5735
			0.969968	1.31521	-0.345601	5.09479
			0.992216	1.34538	-0.34359	-30.9758
			1.01446	1.37554	-0.341579	-27.5368
			1.03671	1.40571	-0.339568	-33.2942
			1.05896	1.43588	-0.337557	-20.0404
			1.08121	1.46605	-0.335546	-22.842
			1.10346	1.49621	-0.333535	5.32518
			1.1257	1.52638	-0.331524	14.8537
			1.14795	1.55655	-0.329513	13.2375
			1.1702	1.58671	-0.327501	4.95486
			1.19245	1.61688	-0.32549	-8.9738
			1.2147	1.64705	-0.323479	-23.8457
			1.23694	1.67721	-0.321468	-11.347
			1.25919	1.70738	-0.319457	10.5812
			1.28144	1.73755	-0.317446	-44.5181
			1.30369	1.76771	-0.315435	-34.3082
			1.32594	1.79788	-0.313424	12.3734
			1.34818	1.82805	-0.311412	19.9716
			1.37043	1.85821	-0.309401	29.6723
			1.39268	1.88838	-0.30739	17.3614
			1.41493	1.91855	-0.305379	-22.6979
			1.43718	1.94871	-0.303368	-26.6819
			-1.51746	-2.05757	-0.57124	-189.052
			-1.49521	-2.0274	-0.569229	-31.9193
			-1.47296	-1.99724	-0.567218	-27.3911
			-1.45071	-1.96707	-0.565207	-34.2443
			-1.42847	-1.9369	-0.563195	-24.507
			-1.40622	-1.90674	-0.561184	1.93463
			-1.38397	-1.87657	-0.559173	-33.2188
			-1.36172	-1.8464	-0.557162	5.19899
			-1.33947	-1.81624	-0.555151	-70.9071
			-1.31723	-1.78607	-0.55314	-24.042
			-1.29498	-1.7559	-0.551129	-62.0925
			-1.27273	-1.72574	-0.549118	-114.551
			-1.25048	-1.69557	-0.547106	-108.736
			-1.22823	-1.6654	-0.545095	-143.854
			-1.20599	-1.63524	-0.543084	-249.466
			-1.18374	-1.60507	-0.541073	-351.813
			-1.16149	-1.5749	-0.539062	-356.868
			-1.13924	-1.54474	-0.537051	-254.881
			-1.11699	-1.51457	-0.53504	-187.16
			-1.09475	-1.4844	-0.533029	-168.671
			-1.0725	-1.45424	-0.531018	-193.477
			-1.05025	-1.42407	-0.529006	-212.132
			-1.028	-1.3939	-0.526995	-237.15
			-1.00575	-1.36374	-0.524984	-172.505
			-0.983507	-1.33357	-0.522973	-162.687
			-0.961259	-1.3034	-0.520962	-173.362
			-0.939011	-1.27323	-0.518951	-214.916
			-0.916763	-1.24307	-0.51694	-213.035
			-0.894515	-1.2129	-0.514929	-231.254
			-0.872267	-1.18273	-0.512917	-225.498
			-0.850019	-1.15257	-0.510906	-252.095
			-0.827771	-1.1224	-0.508895	-218.27
			-0.805523	-1.09223	-0.506884	-266.782
			-0.783275	-1.06207	-0.504873	-341.86
			-0.761027	-1.0319	-0.502862	-358.518
			-0.738779	-1.00173	-0.500851	-355.077
			-0.716531	-0.971567	-0.49884	-290.166
			-0.694283	-0.9414	-0.496828	-251.54
			-0.672035	-0.911234	-0.494817	-228.573
			-0.649787	-0.881067	-0.492806	-226.422
			-0.627539	-0.8509	-0.490795	-203.495
			-0.605291	-0.820733	-0.488784	-197.454
			-0.583043	-0.790566	-0.486773	-192.167
			-0.560795	-0.7604	-0.484762	-156.871
			-0.538547	-0.730233	-0.482751	-149.592
			-0.516299	-0.700066	-0.48074	-114.516
			-0.494051	-0.669899	-0.478728	-118.205
			-0.471803	-0.639733	-0.476717	-93.7563
			-0.449555	-0.609566	-0.474706	-92.7898
			-0.427307	-0.579399	-0.472695	-74.4533
			-0.405059	-0.549232	-0.470684	-77.5869
			-0.382811	-0.519065	-0.468673	-62.2177
			-0.360563	-0.488899	-0.466662	-42.377
			-0.338315	-0.458732	-0.464651	-74.856
			-0.316067	-0.428565	-0.462639	-21.4361
			-0.293819	-0.398398	-0.460628	-62.8209
			-0.271571	-0.368232	-0.458617	59.7873
			-0.249323	-0.338065	-0.456606	26.501
			-0.227075	-0.307898	-0.454595	27.8121
			-0.204827	-0.277731	-0.452584	174.472
			-0.182579	-0.247564	-0.450573	-11.5229
			-0.160331	-0.217398	-0.448562	536.936
			-0.138083	-0.187231	-0.446551	150.49
			-0.115835	-0.157064	-0.444539	469.154
			-0.0935868	-0.126897	-0.442528	1310
			-0.0713388	-0.0967305	-0.440517	2020.88
			-0.0490908	-0.0665638	-0.438506	2019.49
			-0.0268428	-0.036397	-0.436495	1691.29
			-0.00459477	-0.0062302	-0.434484	851.607
			0.0176532	0.0239366	-0.432473	694.126
			0.0399012	0.0541034	-0.430462	605.91
			0.0621492	0.0842701	-0.42845	511.156
			0.0843972	0.114437	-0.426439	428.752
			0.106645	0.144604	-0.424428	279.987
			0.128893	0.17477	-0.422417	149.33
			0.151141	0.204937	-0.420406	74.168
			0.173389	0.235104	-0.418395	-53.3215
			0.195637	0.265271	-0.416384	-72.1655
			0.217885	0.295438	-0.414373	-89.6882
			0.240133	0.325604	-0.412362	-29.6783
			0.262381	0.355771	-0.41035	25.7459
			0.284629	0.385938	-0.408339	9.56113
			0.306877	0.416105	-0.406328	22.2031
			0.329125	0.446271	-0.404317	39.1508
			0.351373	0.476438	-0.402306	-57.3294
			0.373621	0.506605	-0.400295	97.9017
			0.395869	0.536772	-0.398284	91.7984
			0.418117	0.566939	-0.396273	59.6107
			0.440365	0.597105	-0.394261	12.2513
			0.462613	0.627272	-0.39225	36.4727
			0.484861	0.657439	-0.390239	20.9937
			0.507109	0.687606	-0.388228	33.0648
			0.529357	0.717773	-0.386217	65.6265
			0.551605	0.747939	-0.384206	46.7853
			0.573853	0.778106	-0.382195	12.4877
			0.596101	0.808273	-0.380184	-40.4916
			0.618349	0.83844	-0.378172	-129.386
			0.640597	0.868606	-0.376161	-98.8516
			0.662845	0.898773	-0.37415	-70.5903
			0.685093	0.92894	-0.372139	-168.718
			0.707341	0.959107	-0.370128	-212.123
			0.729589	0.989274	-0.368117	-273.286
			0.751837	1.01944	-0.366106	-215.686
			0.774085	1.04961	-0.364095	-97.2549
			0.796333	1.07977	-0.362084	-84.6372
			0.818581	1.10994	-0.360072	-108.186
			0.840829	1.14011	-0.358061	-64.6277
			0.863077	1.17027	-0.35605	-81.6341
			0.885325	1.20044	-0.354039	-38.2872
			0.907573	1.23061	-0.352028	-36.549
			0.929821	1.26077	-0.350017	-30.2635
			0.952069	1.29094	-0.348006	32.3857
			0.974317	1.32111	-0.345995	5.12373
			0.996565	1.35127	-0.343983	-30.0056
			1.01881	1.38144	-0.341972	-28.0669
			1.04106	1.41161	-0.339961	-35.066
			1.06331	1.44178	-0.33795	-22.1483
			1.08556	1.47194	-0.335939	-22.2903
			1.10781	1.50211	-0.333928	4.86843
			1.13005	1.53228	-0.331917	15.5505
			1.1523	1.56244	-0.329906	15.2897
			1.17455	1.59261	-0.327895	5.72614
			1.1968	1.62278	-0.325883	-9.98441
			1.21905	1.65294	-0.323872	-25.0022
			1.24129	1.68311	-0.321861	-12.8691
			1.26354	1.71328	-0.31985	10.8869
			1.28579	1.74344	-0.317839	-43.9958
			1.30804	1.77361	-0.315828	-34.3073
			1.33029	1.80378	-0.313817	10.9422
			1.35253	1.83394	-0.311806	18.0286
			1.37478	1.86411	-0.309794	30.1191
			1.39703	1.89428	-0.307783	16.9798
			1.41928	1.92444	-0.305772	-21.4316
			1.44153	1.95461	-0.303761	-25.0036
			-1.51311	-2.05167	-0.571633	-188.439
			-1.49086	-2.02151	-0.569622	-30.5328
			-1.46861	-1.99134	-0.567611	-27.2221
			-1.44637	-1.96117	-0.5656	-33.8808
			-1.42412	-1.93101	-0.563589	-24.5154
			-1.40187	-1.90084	-0.561577	2.26576
			-1.37962	-1.87067	-0.559566	-32.5693
			-1.35737	-1.84051	-0.557555	4.32477
			-1.33513	-1.81034	-0.555544	-69.1387
			-1.31288	-1.78017	-0.553533	-23.4336
			-1.29063	-1.75001	-0.551522	-64.136
			-1.26838	-1.71984	-0.549511	-112.608
			-1.24613	-1.68967	-0.5475	-106.209
			-1.22389	-1.65951	-0.545488	-140.356
			-1.20164	-1.62934	-0.543477	-245.243
			-1.17939	-1.59917	-0.541466	-345.52
			-1.15714	-1.56901	-0.539455	-356.885
			-1.13489	-1.53884	-0.537444	-253.687
			-1.11265	-1.50867	-0.535433	-186.793
			-1.0904	-1.47851	-0.533422	-171.36
			-1.06815	-1.44834	-0.531411	-192.081
			-1.0459	-1.41817	-0.5294	-209.291
			-1.02365	-1.38801	-0.527388	-237.228
			-1.00141	-1.35784	-0.525377	-174.13
			-0.979158	-1.32767	-0.523366	-162.078
			-0.95691	-1.2975	-0.521355	-175.77
			-0.934662	-1.26734	-0.519344	-215.015
			-0.912414	-1.23717	-0.517333	-213.308
			-0.890166	-1.207	-0.515322	-233.526
			-0.867918	-1.17684	-0.513311	-227.912
			-0.84567	-1.14667	-0.511299	-255.962
			-0.823422	-1.1165	-0.509288	-217.452
			-0.801174	-1.08634	-0.507277	-266.455
			-0.778926	-1.05617	-0.505266	-341.507
			-0.756678	-1.026	-0.503255	-358.021
			-0.73443	-0.995837	-0.501244	-361.488
			-0.712182	-0.96567	-0.499233	-293.997
			-0.689934	-0.935503	-0.497222	-256.422
			-0.667686	-0.905337	-0.495211	-231.401
			-0.645438	-0.87517	-0.493199	-228.322
			-0.62319	-0.845003	-0.491188	-205.351
			-0.600942	-0.814836	-0.489177	-197.528
			-0.578694	-0.784669	-0.487166	-195.061
			-0.556446	-0.754503	-0.485155	-159.709
			-0.534198	-0.724336	-0.483144	-150.801
			-0.51195	-0.694169	-0.481133	-115.967
			-0.489702	-0.664002	-0.479122	-118.588
			-0.467454	-0.633836	-0.47711	-94.1162
			-0.445206	-0.603669	-0.475099	-92.9653
			-0.422958	-0.573502	-0.473088	-74.6183
			-0.40071	-0.543335	-0.471077	-78.3433
			-0.378462	-0.513168	-0.469066	-62.7655
			-0.356214	-0.483002	-0.467055	-42.367
			-0.333966	-0.452835	-0.465044	-75.3521
			-0.311718	-0.422668	-0.463033	-22.2865
			-0.28947	-0.392501	-0.461021	-63.1544
			-0.267222	-0.362335	-0.45901	59.4616
			-0.244974	-0.332168	-0.456999	25.9709
			-0.222726	-0.302001	-0.454988	29.8754
			-0.200478	-0.271834	-0.452977	175.7
			-0.17823	-0.241667	-0.450966	-11.8698
			-0.155982	-0.211501	-0.448955	535.254
			-0.133734	-0.181334	-0.446944	153.626
			-0.111486	-0.151167	-0.444933	464.515
			-0.0892377	-0.121	-0.442921	1309.16
			-0.0669897	-0.0908336	-0.44091	2018.13
			-0.0447418	-0.0606668	-0.438899	2021.86
			-0.0224937	-0.0305	-0.436888	1699.21
			-0.00024575	-0.00033322	-0.434877	866.605
			0.0220022	0.0298336	-0.432866	696.255
			0.0442503	0.0600003	-0.430855	603.502
			0.0664982	0.0901671	-0.428844	506.271
			0.0887462	0.120334	-0.426832	426.702
			0.110994	0.150501	-0.424821	276.683
			0.133242	0.180667	-0.42281	155.217
			0.15549	0.210834	-0.420799	78.6225
			0.177738	0.241001	-0.418788	-49.7495
			0.199986	0.271168	-0.416777	-70.1119
			0.222234	0.301335	-0.414766	-91.3914
			0.244482	0.331501	-0.412755	-29.3113
			0.26673	0.361668	-0.410744	23.2347
			0.288978	0.391835	-0.408732	7.66393
			0.311226	0.422002	-0.406721	22.33
			0.333474	0.452168	-0.40471	39.3572
			0.355722	0.482335	-0.402699	-55.9219
			0.37797	0.512502	-0.400688	97.6076
			0.400218	0.542669	-0.398677	91.5033
			0.422466	0.572836	-0.396666	59.9765
			0.444714	0.603002	-0.394655	13.6264
			0.466962	0.633169	-0.392643	38.8034
			0.48921	0.663336	-0.390632	21.3009
			0.511458	0.693503	-0.388621	33.6055
			0.533706	0.723669	-0.38661	64.0905
			0.555954	0.753836	-0.384599	46.0798
			0.578202	0.784003	-0.382588	13.0147
			0.60045	0.81417	-0.380577	-40.8473
			0.622698	0.844337	-0.378566	-125.249
			0.644946	0.874503	-0.376555	-95.9922
			0.667194	0.90467	-0.374543	-71.5619
			0.689442	0.934837	-0.372532	-168.621
			0.71169	0.965004	-0.370521	-210.212
			0.733938	0.995171	-0.36851	-274.384
			0.756186	1.02534	-0.366499	-216.851
			0.778434	1.0555	-0.364488	-99.7621
			0.800682	1.08567	-0.362477	-83.5141
			0.82293	1.11584	-0.360466	-109.276
			0.845178	1.146	-0.358454	-65.4482
			0.867426	1.17617	-0.356443	-82.123
			0.889674	1.20634	-0.354432	-37.582
			0.911922	1.2365	-0.352421	-35.224
			0.93417	1.26667	-0.35041	-30.2583
			0.956418	1.29684	-0.348399	30.1292
			0.978666	1.32701	-0.346388	4.58066
			1.00091	1.35717	-0.344377	-28.3758
			1.02316	1.38734	-0.342365	-28.2842
			1.04541	1.41751	-0.340354	-36.5127
			1.06766	1.44767	-0.338343	-24.3499
			1.08991	1.47784	-0.336332	-22.0803
			1.11215	1.50801	-0.334321	4.66614
			1.1344	1.53817	-0.33231	15.8087
			1.15665	1.56834	-0.330299	17.86
			1.1789	1.59851	-0.328288	6.60203
			1.20115	1.62867	-0.326277	-10.5779
			1.22339	1.65884	-0.324265	-26.4109
			1.24564	1.68901	-0.322254	-14.9907
			1.26789	1.71917	-0.320243	11.2834
			1.29014	1.74934	-0.318232	-43.0471
			1.31239	1.77951	-0.316221	-33.1152
			1.33463	1.80967	-0.31421	10.6286
			1.35688	1.83984	-0.312199	15.9238
			1.37913	1.87001	-0.310188	31.204
			1.40138	1.90017	-0.308176	16.2937
			1.42363	1.93034	-0.306165	-20.1825
			1.44587	1.96051	-0.304154	-22.8664
			-1.50876	-2.04578	-0.572026	-187.744
			-1.48651	-2.01561	-0.570015	-29.8991
			-1.46426	-1.98544	-0.568004	-27.4407
			-1.44202	-1.95528	-0.565993	-33.3624
			-1.41977	-1.92511	-0.563982	-25.1686
			-1.39752	-1.89494	-0.561971	2.29338
			-1.37527	-1.86478	-0.559959	-32.2447
			-1.35302	-1.83461	-0.557948	3.22262
			-1.33078	-1.80444	-0.555937	-67.4026
			-1.30853	-1.77428	-0.553926	-22.9872
			-1.28628	-1.74411	-0.551915	-66.6906
			-1.26403	-1.71394	-0.549904	-111.689
			-1.24178	-1.68378	-0.547893	-104.217
			-1.21954	-1.65361	-0.545882	-137.702
			-1.19729	-1.62344	-0.54387	-240.884
			-1.17504	-1.59328	-0.541859	-338.928
			-1.15279	-1.56311	-0.539848	-355.888
			-1.13054	-1.53294	-0.537837	-252.547
			-1.1083	-1.50278	-0.535826	-186.595
			-1.08605	-1.47261	-0.533815	-173.208
			-1.0638	-1.44244	-0.531804	-191.416
			-1.04155	-1.41227	-0.529793	-206.712
			-1.0193	-1.38211	-0.527782	-237.154
			-0.997057	-1.35194	-0.52577	-174.949
			-0.974809	-1.32177	-0.523759	-161.564
			-0.952561	-1.29161	-0.521748	-177.632
			-0.930313	-1.26144	-0.519737	-214.796
			-0.908065	-1.23127	-0.517726	-213.499
			-0.885817	-1.20111	-0.515715	-235.438
			-0.863569	-1.17094	-0.513704	-229.713
			-0.841321	-1.14077	-0.511693	-259.23
			-0.819073	-1.11061	-0.509681	-217.327
			-0.796825	-1.08044	-0.50767	-265.9
			-0.774577	-1.05027	-0.505659	-340.673
			-0.752329	-1.02011	-0.503648	-357.294
			-0.730081	-0.98994	-0.501637	-366.526
			-0.707833	-0.959773	-0.499626	-297.315
			-0.685585	-0.929606	-0.497615	-260.696
			-0.663337	-0.89944	-0.495604	-233.843
			-0.641089	-0.869273	-0.493593	-229.406
			-0.618841	-0.839106	-0.491581	-206.127
			-0.596593	-0.808939	-0.48957	-197.601
			-0.574345	-0.778773	-0.487559	-196.611
			-0.552097	-0.748606	-0.485548	-161.808
			-0.529849	-0.718439	-0.483537	-151.859
			-0.507601	-0.688272	-0.481526	-117.298
			-0.485353	-0.658105	-0.479515	-119.344
			-0.463105	-0.627939	-0.477504	-94.4108
			-0.440857	-0.597772	-0.475492	-93.398
			-0.418609	-0.567605	-0.473481	-74.9432
			-0.396361	-0.537438	-0.47147	-79.5043
			-0.374113	-0.507271	-0.469459	-63.3695
			-0.351865	-0.477105	-0.467448	-42.9135
			-0.329617	-0.446938	-0.465437	-75.7998
			-0.307369	-0.416771	-0.463426	-23.0631
			-0.285121	-0.386604	-0.461415	-63.4196
			-0.262873	-0.356438	-0.459404	58.8326
			-0.240625	-0.326271	-0.457392	26.2259
			-0.218377	-0.296104	-0.455381	31.5569
			-0.196129	-0.265937	-0.45337	176.439
			-0.173881	-0.23577	-0.451359	-12.1412
			-0.151633	-0.205604	-0.449348	533.456
			-0.129385	-0.175437	-0.447337	155.524
			-0.107137	-0.14527	-0.445326	460.869
			-0.0848887	-0.115103	-0.443315	1308.12
			-0.0626407	-0.0849366	-0.441303	2014.57
			-0.0403927	-0.0547698	-0.439292	2024.82
			-0.0181447	-0.024603	-0.437281	1706.37
			0.00410328	0.00556376	-0.43527	881.848
			0.0263513	0.0357305	-0.433259	698.583
			0.0485993	0.0658973	-0.431248	600.85
			0.0708473	0.0960641	-0.429237	501.568
			0.0930953	0.126231	-0.427226	423.737
			0.115343	0.156398	-0.425214	273.517
			0.137591	0.186564	-0.423203	160.322
			0.159839	0.216731	-0.421192	81.0915
			0.182087	0.246898	-0.419181	-45.613
			0.204335	0.277065	-0.41717	-66.8801
			0.226583	0.307232	-0.415159	-92.7128
			0.248831	0.337398	-0.413148	-28.7872
			0.271079	0.367565	-0.411137	20.7759
			0.293327	0.397732	-0.409126	6.49913
			0.315575	0.427899	-0.407114	22.6898
			0.337823	0.458065	-0.405103	39.5977
			0.360071	0.488232	-0.403092	-54.0207
			0.382319	0.518399	-0.401081	96.8888
			0.404567	0.548566	-0.39907	91.1095
			0.426815	0.578733	-0.397059	60.0853
			0.449063	0.608899	-0.395048	14.8278
			0.471311	0.639066	-0.393037	41.2682
			0.493559	0.669233	-0.391025	21.3446
			0.515807	0.6994	-0.389014	34.2553
			0.538055	0.729566	-0.387003	62.3877
			0.560303	0.759733	-0.384992	44.7519
			0.582551	0.7899	-0.382981	12.6925
			0.604799	0.820067	-0.38097	-40.9556
			0.627047	0.850234	-0.378959	-120.896
			0.649295	0.8804	-0.376948	-94.0062
			0.671543	0.910567	-0.374937	-71.7179
			0.693791	0.940734	-0.372925	-168.867
			0.716039	0.970901	-0.370914	-208.553
			0.738287	1.00107	-0.368903	-274.848
			0.760535	1.03123	-0.366892	-217.112
			0.782783	1.0614	-0.364881	-102.436
			0.805031	1.09157	-0.36287	-82.7333
			0.827279	1.12173	-0.360859	-109.986
			0.849527	1.1519	-0.358848	-66.2805
			0.871775	1.18207	-0.356836	-82.4818
			0.894023	1.21223	-0.354825	-37.7346
			0.916271	1.2424	-0.352814	-33.7877
			0.938519	1.27257	-0.350803	-30.3411
			0.960767	1.30274	-0.348792	27.597
			0.983015	1.3329	-0.346781	4.36618
			1.00526	1.36307	-0.34477	-27.3158
			1.02751	1.39324	-0.342759	-28.9212
			1.04976	1.4234	-0.340748	-38.0106
			1.07201	1.45357	-0.338736	-26.7379
			1.09426	1.48374	-0.336725	-22.659
			1.1165	1.5139	-0.334714	4.02236
			1.13875	1.54407	-0.332703	16.2285
			1.161	1.57424	-0.330692	19.514
			1.18325	1.6044	-0.328681	7.23664
			1.2055	1.63457	-0.32667	-11.5061
			1.22774	1.66474	-0.324659	-26.9242
			1.24999	1.6949	-0.322647	-16.2562
			1.27224	1.72507	-0.320636	11.0957
			1.29449	1.75524	-0.318625	-42.3422
			1.31674	1.7854	-0.316614	-32.5269
			1.33898	1.81557	-0.314603	9.51353
			1.36123	1.84574	-0.312592	13.9644
			1.38348	1.8759	-0.310581	31.9708
			1.40573	1.90607	-0.30857	15.3707
			1.42798	1.93624	-0.306558	-19.0054
			1.45022	1.9664	-0.304547	-21.2818
			-1.50441	-2.03988	-0.572419	-186.949
			-1.48216	-2.00971	-0.570408	-30.2007
			-1.45992	-1.97955	-0.568397	-28.141
			-1.43767	-1.94938	-0.566386	-32.6516
			-1.41542	-1.91921	-0.564375	-26.6229
			-1.39317	-1.88905	-0.562364	1.94385
			-1.37092	-1.85888	-0.560353	-32.3237
			-1.34868	-1.82871	-0.558341	1.83724
			-1.32643	-1.79855	-0.55633	-65.7065
			-1.30418	-1.76838	-0.554319	-22.7421
			-1.28193	-1.73821	-0.552308	-69.8803
			-1.25968	-1.70805	-0.550297	-112.042
			-1.23744	-1.67788	-0.548286	-102.892
			-1.21519	-1.64771	-0.546275	-136.097
			-1.19294	-1.61755	-0.544264	-236.357
			-1.17069	-1.58738	-0.542253	-331.964
			-1.14844	-1.55721	-0.540241	-353.632
			-1.1262	-1.52705	-0.53823	-251.474
			-1.10395	-1.49688	-0.536219	-186.607
			-1.0817	-1.46671	-0.534208	-174.011
			-1.05945	-1.43654	-0.532197	-191.658
			-1.0372	-1.40638	-0.530186	-204.456
			-1.01496	-1.37621	-0.528175	-236.892
			-0.992708	-1.34604	-0.526164	-174.764
			-0.97046	-1.31588	-0.524152	-161.17
			-0.948212	-1.28571	-0.522141	-178.817
			-0.925964	-1.25554	-0.52013	-214.183
			-0.903716	-1.22538	-0.518119	-213.588
			-0.881468	-1.19521	-0.516108	-236.902
			-0.85922	-1.16504	-0.514097	-230.749
			-0.836972	-1.13488	-0.512086	-261.753
			-0.814724	-1.10471	-0.510075	-218.063
			-0.792476	-1.07454	-0.508063	-265.06
			-0.770228	-1.04438	-0.506052	-339.241
			-0.74798	-1.01421	-0.504041	-356.281
			-0.725732	-0.984043	-0.50203	-369.858
			-0.703484	-0.953876	-0.500019	-299.995
			-0.681236	-0.923709	-0.498008	-264.214
			-0.658988	-0.893543	-0.495997	-235.805
			-0.63674	-0.863376	-0.493986	-229.478
			-0.614492	-0.833209	-0.491975	-205.563
			-0.592244	-0.803042	-0.489963	-197.675
			-0.569996	-0.772876	-0.487952	-196.493
			-0.547748	-0.742709	-0.485941	-162.992
			-0.5255	-0.712542	-0.48393	-152.731
			-0.503252	-0.682375	-0.481919	-118.479
			-0.481004	-0.652208	-0.479908	-120.562
			-0.458756	-0.622042	-0.477897	-94.6243
			-0.436508	-0.591875	-0.475886	-94.1503
			-0.41426	-0.561708	-0.473874	-75.4666
			-0.392012	-0.531541	-0.471863	-81.168
			-0.369764	-0.501375	-0.469852	-64.0435
			-0.347516	-0.471208	-0.467841	-44.1514
			-0.325268	-0.441041	-0.46583	-76.1873
			-0.30302	-0.410874	-0.463819	-23.7479
			-0.280772	-0.380707	-0.461808	-63.6001
			-0.258524	-0.350541	-0.459797	57.8267
			-0.236276	-0.320374	-0.457786	27.4565
			-0.214028	-0.290207	-0.455774	32.7637
			-0.19178	-0.26004	-0.453763	176.571
			-0.169532	-0.229873	-0.451752	-12.3188
			-0.147284	-0.199707	-0.449741	531.515
			-0.125036	-0.16954	-0.44773	155.881
			-0.102788	-0.139373	-0.445719	458.459
			-0.0805397	-0.109206	-0.443708	1306.83
			-0.0582917	-0.0790396	-0.441697	2009.99
			-0.0360437	-0.0488728	-0.439685	2028.5
			-0.0137957	-0.018706	-0.437674	1712.6
			0.0084523	0.0114607	-0.435663	897.397
			0.0307003	0.0416275	-0.433652	701.159
			0.0529483	0.0717943	-0.431641	597.894
			0.0751963	0.101961	-0.42963	497.09
			0.0974443	0.132128	-0.427619	419.634
			0.119692	0.162295	-0.425608	270.523
			0.14194	0.192461	-0.423597	164.453
			0.164188	0.222628	-0.421585	81.093
			0.186436	0.252795	-0.419574	-40.7751
			0.208684	0.282962	-0.417563	-62.1842
			0.230932	0.313129	-0.415552	-93.5597
			0.25318	0.343295	-0.413541	-28.068
			0.275428	0.373462	-0.41153	18.3821
			0.297676	0.403629	-0.409519	6.24441
			0.319924	0.433796	-0.407508	23.3391
			0.342172	0.463962	-0.405496	39.8805
			0.36442	0.494129	-0.403485	-51.5059
			0.386668	0.524296	-0.401474	95.6421
			0.408916	0.554463	-0.399463	90.5931
			0.431164	0.58463	-0.397452	59.8747
			0.453412	0.614796	-0.395441	15.8132
			0.47566	0.644963	-0.39343	43.8993
			0.497908	0.67513	-0.391419	21.0608
			0.520156	0.705297	-0.389407	35.0405
			0.542404	0.735463	-0.387396	60.4774
			0.564652	0.76563	-0.385385	42.6508
			0.5869	0.795797	-0.383374	11.315
			0.609148	0.825964	-0.381363	-40.7563
			0.631396	0.856131	-0.379352	-116.275
			0.653644	0.886297	-0.377341	-93.1055
			0.675892	0.916464	-0.37533	-70.8605
			0.69814	0.946631	-0.373319	-169.54
			0.720388	0.976798	-0.371307	-207.205
			0.742636	1.00696	-0.369296	-274.523
			0.764884	1.03713	-0.367285	-216.25
			0.787132	1.0673	-0.365274	-105.318
			0.80938	1.09746	-0.363263	-82.3781
			0.831628	1.12763	-0.361252	-110.224
			0.853876	1.1578	-0.359241	-67.1274
			0.876124	1.18797	-0.35723	-82.679
			0.898372	1.21813	-0.355218	-38.953
			0.92062	1.2483	-0.353207	-32.2131
			0.942868	1.27847	-0.351196	-30.5332
			0.965116	1.30863	-0.349185	24.7223
			0.987364	1.3388	-0.347174	4.56001
			1.00961	1.36897	-0.345163	-26.9637
			1.03186	1.39913	-0.343152	-30.0797
			1.05411	1.4293	-0.341141	-39.5719
			1.07636	1.45947	-0.33913	-29.3574
			1.0986	1.48963	-0.337118	-24.2175
			1.12085	1.5198	-0.335107	2.82997
			1.1431	1.54997	-0.333096	16.8491
			1.16535	1.58013	-0.331085	20.0296
			1.1876	1.6103	-0.329074	7.57145
			1.20984	1.64047	-0.327063	-12.8503
			1.23209	1.67063	-0.325052	-26.3247
			1.25434	1.7008	-0.323041	-16.4579
			1.27659	1.73097	-0.321029	10.1823
			1.29884	1.76113	-0.319018	-41.9404
			1.32108	1.7913	-0.317007	-32.689
			1.34333	1.82147	-0.314996	7.4024
			1.36558	1.85163	-0.312985	12.1857
			1.38783	1.8818	-0.310974	32.3425
			1.41008	1.91197	-0.308963	14.1535
			1.43232	1.94213	-0.306952	-17.9177
			1.45457	1.9723	-0.304941	-20.3838
			-1.50006	-2.03398	-0.572812	-185.89
			-1.47781	-2.00382	-0.570801	-30.163
			-1.45557	-1.97365	-0.56879	-29.193
			-1.43332	-1.94348	-0.566779	-32.1844
			-1.41107	-1.91332	-0.564768	-27.7101
			-1.38882	-1.88315	-0.562757	1.29473
			-1.36657	-1.85298	-0.560746	-32.3493
			-1.34433	-1.82282	-0.558735	0.51756
			-1.32208	-1.79265	-0.556723	-64.1853
			-1.29983	-1.76248	-0.554712	-22.8726
			-1.27758	-1.73232	-0.552701	-73.1045
			-1.25533	-1.70215	-0.55069	-112.635
			-1.23309	-1.67198	-0.548679	-102.166
			-1.21084	-1.64182	-0.546668	-134.84
			-1.18859	-1.61165	-0.544657	-232.204
			-1.16634	-1.58148	-0.542646	-325.045
			-1.14409	-1.55131	-0.540635	-350.944
			-1.12185	-1.52115	-0.538623	-250.431
			-1.0996	-1.49098	-0.536612	-186.274
			-1.07735	-1.46081	-0.534601	-174.983
			-1.0551	-1.43065	-0.53259	-191.423
			-1.03285	-1.40048	-0.530579	-202.231
			-1.01061	-1.37031	-0.528568	-236.753
			-0.988359	-1.34015	-0.526557	-174.008
			-0.966111	-1.30998	-0.524546	-160.318
			-0.943863	-1.27981	-0.522534	-179.581
			-0.921615	-1.24965	-0.520523	-213.44
			-0.899367	-1.21948	-0.518512	-213.283
			-0.877119	-1.18931	-0.516501	-237.564
			-0.854871	-1.15915	-0.51449	-231.383
			-0.832623	-1.12898	-0.512479	-263.429
			-0.810375	-1.09881	-0.510468	-217.804
			-0.788127	-1.06865	-0.508457	-263.58
			-0.765879	-1.03848	-0.506445	-337.004
			-0.743631	-1.00831	-0.504434	-354.526
			-0.721383	-0.978146	-0.502423	-371.794
			-0.699135	-0.947979	-0.500412	-301.761
			-0.676887	-0.917812	-0.498401	-266.819
			-0.654639	-0.887646	-0.49639	-237.204
			-0.632391	-0.857479	-0.494379	-229.288
			-0.610143	-0.827312	-0.492368	-205.041
			-0.587895	-0.797145	-0.490357	-197.288
			-0.565647	-0.766979	-0.488345	-196.566
			-0.543399	-0.736812	-0.486334	-163.888
			-0.521151	-0.706645	-0.484323	-153.494
			-0.498903	-0.676478	-0.482312	-119.259
			-0.476655	-0.646311	-0.480301	-121.626
			-0.454407	-0.616145	-0.47829	-95.0217
			-0.432159	-0.585978	-0.476279	-95.1438
			-0.409911	-0.555811	-0.474268	-76.3051
			-0.387663	-0.525644	-0.472256	-82.7718
			-0.365415	-0.495478	-0.470245	-65.3325
			-0.343167	-0.465311	-0.468234	-45.2233
			-0.320919	-0.435144	-0.466223	-76.504
			-0.298671	-0.404977	-0.464212	-24.4482
			-0.276423	-0.37481	-0.462201	-63.8321
			-0.254175	-0.344644	-0.46019	56.9902
			-0.231927	-0.314477	-0.458179	27.8751
			-0.209679	-0.28431	-0.456168	34.3229
			-0.187431	-0.254143	-0.454156	176.341
			-0.165183	-0.223977	-0.452145	-11.254
			-0.142935	-0.19381	-0.450134	529.698
			-0.120687	-0.163643	-0.448123	155.728
			-0.0984387	-0.133476	-0.446112	457.649
			-0.0761907	-0.103309	-0.444101	1306.17
			-0.0539427	-0.0731426	-0.44209	2005.63
			-0.0316947	-0.0429758	-0.440079	2032.37
			-0.00944667	-0.0128091	-0.438067	1717.94
			0.0128013	0.0173577	-0.436056	911.835
			0.0350493	0.0475245	-0.434045	704.108
			0.0572973	0.0776913	-0.432034	595.506
			0.0795453	0.107858	-0.430023	492.49
			0.101793	0.138025	-0.428012	415.251
			0.124041	0.168192	-0.426001	266.697
			0.146289	0.198358	-0.42399	167.753
			0.168537	0.228525	-0.421979	80.9598
			0.190785	0.258692	-0.419967	-36.0444
			0.213033	0.288859	-0.417956	-57.2704
			0.235281	0.319026	-0.415945	-93.4781
			0.257529	0.349192	-0.413934	-26.5427
			0.279777	0.379359	-0.411923	16.6342
			0.302025	0.409526	-0.409912	6.70084
			0.324273	0.439693	-0.407901	24.57
			0.346521	0.469859	-0.40589	40.655
			0.368769	0.500026	-0.403878	-48.6799
			0.391017	0.530193	-0.401867	94.5694
			0.413265	0.56036	-0.399856	89.4726
			0.435513	0.590527	-0.397845	59.6139
			0.457761	0.620693	-0.395834	17.3291
			0.480009	0.65086	-0.393823	46.1454
			0.502257	0.681027	-0.391812	21.0062
			0.524505	0.711194	-0.389801	35.6771
			0.546753	0.74136	-0.387789	58.8962
			0.569001	0.771527	-0.385778	41.2076
			0.591249	0.801694	-0.383767	10.2068
			0.613497	0.831861	-0.381756	-40.5343
			0.635745	0.862028	-0.379745	-112.141
			0.657993	0.892194	-0.377734	-91.3979
			0.680241	0.922361	-0.375723	-70.1483
			0.702489	0.952528	-0.373712	-169.632
			0.724737	0.982695	-0.371701	-205.578
			0.746985	1.01286	-0.369689	-273.312
			0.769233	1.04303	-0.367678	-214.772
			0.791481	1.0732	-0.365667	-108.206
			0.813729	1.10336	-0.363656	-82.1077
			0.835977	1.13353	-0.361645	-110.746
			0.858225	1.1637	-0.359634	-67.9165
			0.880473	1.19386	-0.357623	-83.0796
			0.902721	1.22403	-0.355612	-39.8486
			0.924969	1.2542	-0.3536	-31.3576
			0.947217	1.28436	-0.351589	-30.8449
			0.969465	1.31453	-0.349578	21.9707
			0.991713	1.3447	-0.347567	4.38169
			1.01396	1.37486	-0.345556	-26.6173
			1.03621	1.40503	-0.343545	-30.8422
			1.05846	1.4352	-0.341534	-40.9501
			1.08071	1.46536	-0.339523	-31.7735
			1.10295	1.49553	-0.337512	-25.5878
			1.1252	1.5257	-0.3355	1.95787
			1.14745	1.55586	-0.333489	17.0321
			1.1697	1.58603	-0.331478	20.6474
			1.19195	1.6162	-0.329467	8.17084
			1.21419	1.64636	-0.327456	-13.4929
			1.23644	1.67653	-0.325445	-25.9142
			1.25869	1.7067	-0.323434	-16.9813
			1.28094	1.73686	-0.321423	9.39754
			1.30319	1.76703	-0.319411	-41.3971
			1.32543	1.7972	-0.3174	-32.2089
			1.34768	1.82736	-0.315389	5.76358
			1.36993	1.85753	-0.313378	10.8229
			1.39218	1.8877	-0.311367	32.7296
			1.41443	1.91786	-0.309356	12.6352
			1.43667	1.94803	-0.307345	-16.9535
			1.45892	1.9782	-0.305334	-19.3683
			-1.49571	-2.02809	-0.573206	-184.307
			-1.47347	-1.99792	-0.571194	-29.4521
			-1.45122	-1.96775	-0.569183	-30.9432
			-1.42897	-1.93759	-0.567172	-32.2007
			-1.40672	-1.90742	-0.565161	-28.0686
			-1.38447	-1.87725	-0.56315	0.0511278
			-1.36223	-1.84709	-0.561139	-32.2692
			-1.33998	-1.81692	-0.559128	-0.671741
			-1.31773	-1.78675	-0.557117	-63.0111
			-1.29548	-1.75659	-0.555105	-23.7485
			-1.27323	-1.72642	-0.553094	-76.3969
			-1.25099	-1.69625	-0.551083	-113.705
			-1.22874	-1.66608	-0.549072	-102.629
			-1.20649	-1.63592	-0.547061	-134.27
			-1.18424	-1.60575	-0.54505	-228.793
			-1.16199	-1.57558	-0.543039	-318.216
			-1.13975	-1.54542	-0.541028	-347.402
			-1.1175	-1.51525	-0.539017	-249.443
			-1.09525	-1.48508	-0.537005	-185.26
			-1.073	-1.45492	-0.534994	-176.291
			-1.05075	-1.42475	-0.532983	-190.24
			-1.02851	-1.39458	-0.530972	-200.068
			-1.00626	-1.36442	-0.528961	-236.861
			-0.98401	-1.33425	-0.52695	-172.119
			-0.961762	-1.30408	-0.524939	-158.557
			-0.939514	-1.27392	-0.522928	-179.508
			-0.917266	-1.24375	-0.520916	-212.442
			-0.895018	-1.21358	-0.518905	-212.196
			-0.87277	-1.18342	-0.516894	-236.635
			-0.850522	-1.15325	-0.514883	-231.222
			-0.828274	-1.12308	-0.512872	-263.424
			-0.806026	-1.09292	-0.510861	-215.568
			-0.783778	-1.06275	-0.50885	-260.833
			-0.76153	-1.03258	-0.506839	-333.172
			-0.739282	-1.00242	-0.504828	-351.3
			-0.717034	-0.972249	-0.502816	-370.962
			-0.694786	-0.942082	-0.500805	-301.713
			-0.672538	-0.911915	-0.498794	-267.613
			-0.65029	-0.881749	-0.496783	-237.485
			-0.628042	-0.851582	-0.494772	-228.582
			-0.605794	-0.821415	-0.492761	-204.603
			-0.583546	-0.791248	-0.49075	-195.987
			-0.561298	-0.761082	-0.488739	-197.019
			-0.53905	-0.730915	-0.486727	-164.214
			-0.516802	-0.700748	-0.484716	-154.04
			-0.494554	-0.670581	-0.482705	-119.244
			-0.472306	-0.640414	-0.480694	-122.385
			-0.450058	-0.610248	-0.478683	-95.7838
			-0.42781	-0.580081	-0.476672	-96.6161
			-0.405562	-0.549914	-0.474661	-77.7685
			-0.383314	-0.519747	-0.47265	-84.257
			-0.361066	-0.489581	-0.470638	-67.8421
			-0.338818	-0.459414	-0.468627	-45.9657
			-0.31657	-0.429247	-0.466616	-76.6801
			-0.294322	-0.39908	-0.464605	-25.1791
			-0.272074	-0.368913	-0.462594	-64.166
			-0.249826	-0.338747	-0.460583	56.4898
			-0.227578	-0.30858	-0.458572	26.6827
			-0.20533	-0.278413	-0.456561	36.5814
			-0.183082	-0.248246	-0.45455	175.39
			-0.160834	-0.21808	-0.452538	-7.72402
			-0.138586	-0.187913	-0.450527	528.129
			-0.116338	-0.157746	-0.448516	154.56
			-0.0940897	-0.127579	-0.446505	460.014
			-0.0718416	-0.0974124	-0.444494	1306.78
			-0.0495936	-0.0672456	-0.442483	2001.72
			-0.0273457	-0.0370788	-0.440472	2036.64
			-0.00509765	-0.00691207	-0.438461	1721.52
			0.0171504	0.0232547	-0.436449	924.067
			0.0393983	0.0534215	-0.434438	707.798
			0.0616464	0.0835883	-0.432427	594.243
			0.0838943	0.113755	-0.430416	487.645
			0.106142	0.143922	-0.428405	410.31
			0.12839	0.174089	-0.426394	261.222
			0.150638	0.204255	-0.424383	169.404
			0.172886	0.234422	-0.422372	80.5592
			0.195134	0.264589	-0.420361	-31.5263
			0.217382	0.294756	-0.418349	-51.9242
			0.23963	0.324923	-0.416338	-91.5543
			0.261878	0.355089	-0.414327	-23.4178
			0.284126	0.385256	-0.412316	16.1679
			0.306374	0.415423	-0.410305	8.56838
			0.328622	0.44559	-0.408294	26.9549
			0.35087	0.475756	-0.406283	42.4051
			0.373118	0.505923	-0.404272	-45.2365
			0.395366	0.53609	-0.40226	93.8418
			0.417614	0.566257	-0.400249	87.1534
			0.439862	0.596424	-0.398238	59.2533
			0.46211	0.62659	-0.396227	19.8977
			0.484358	0.656757	-0.394216	47.6272
			0.506606	0.686924	-0.392205	21.4065
			0.528854	0.717091	-0.390194	36.0188
			0.551102	0.747257	-0.388183	57.9678
			0.57335	0.777424	-0.386172	41.0699
			0.595598	0.807591	-0.38416	9.63285
			0.617846	0.837758	-0.382149	-40.2671
			0.640094	0.867925	-0.380138	-108.976
			0.662342	0.898091	-0.378127	-88.0889
			0.68459	0.928258	-0.376116	-69.7242
			0.706838	0.958425	-0.374105	-168.567
			0.729086	0.988592	-0.372094	-203.397
			0.751334	1.01876	-0.370083	-270.344
			0.773582	1.04893	-0.368071	-212.071
			0.79583	1.07909	-0.36606	-111.106
			0.818078	1.10926	-0.364049	-82.0054
			0.840326	1.13943	-0.362038	-111.832
			0.862574	1.16959	-0.360027	-68.5906
			0.884822	1.19976	-0.358016	-83.8837
			0.90707	1.22993	-0.356005	-40.1036
			0.929318	1.26009	-0.353994	-31.929
			0.951566	1.29026	-0.351982	-31.3938
			0.973814	1.32043	-0.349971	19.4636
			0.996062	1.35059	-0.34796	3.46496
			1.01831	1.38076	-0.345949	-26.2823
			1.04056	1.41093	-0.343938	-30.8186
			1.06281	1.44109	-0.341927	-41.965
			1.08505	1.47126	-0.339916	-33.7859
			1.1073	1.50143	-0.337905	-26.5846
			1.12955	1.53159	-0.335894	1.7213
			1.1518	1.56176	-0.333882	16.3466
			1.17405	1.59193	-0.331871	21.468
			1.19629	1.62209	-0.32986	9.29521
			1.21854	1.65226	-0.327849	-12.7433
[truncated: 105,335 more rows]

## Sheet: Figure_1c
				magnetic field	rhoxx scan down	rhoxx scan up	rhoyx scan down	rhoyx scan up
				-50	6171.56	6180.97	-64.6489	-64.8071
				-49.8	6180.85	6168.71	-39.7439	-83.7402
				-49.6	6184.52	6170.41	-35.5809	-82.6461
				-49.4	6195.21	6173.67	-39.9873	-78.3608
				-49.2	6203.87	6178.22	-46.0231	-72.1966
				-49	6216.09	6186.52	-54.7295	-66.3148
				-48.8	6221.71	6192.74	-60.3408	-57.6224
				-48.6	6224.83	6200.8	-62.6763	-47.9215
				-48.4	6220.8	6208.61	-61.9085	-39.9463
				-48.2	6214.5	6210.13	-60.3819	-42.8621
				-48	6208.64	6199.63	-58.7838	-47.028
				-47.8	6202.26	6190.44	-50.5455	-50.0324
				-47.6	6197.61	6175.04	-43.728	-58.0962
				-47.4	6194.6	6173.03	-42.2393	-62.0024
				-47.2	6192.29	6178.36	-43.8441	-65.3971
				-47	6197.54	6187.43	-46.0367	-58.5636
				-46.8	6206.65	6195.3	-48.6037	-53.5759
				-46.6	6217.24	6202.59	-51.0727	-50.89
				-46.4	6232.89	6210.43	-51.9488	-42.5392
				-46.2	6246.09	6215.76	-52.0688	-39.5288
				-46	6255.68	6216.57	-52.4213	-38.2259
				-45.8	6257.03	6212	-57.4378	-37.0125
				-45.6	6251.44	6202.86	-63.5045	-35.8825
				-45.4	6242.92	6199.89	-56.1226	-38.1273
				-45.2	6234.89	6204.68	-44.2913	-42.5072
				-45	6235.06	6209.44	-34.4283	-46.9399
				-44.8	6237.7	6213.59	-27.9732	-53.4121
				-44.6	6241.76	6215.01	-23.8509	-55.1179
				-44.4	6248.8	6219.39	-23.5529	-58.6375
				-44.2	6258.9	6222.63	-25.5318	-59.6431
				-44	6264.24	6223.17	-35.628	-54.7444
				-43.8	6265.02	6224.13	-45.4448	-49.8785
				-43.6	6265.5	6226.16	-50.6831	-45.8104
				-43.4	6266.24	6228.18	-55.7402	-39.8503
				-43.2	6263.2	6230.95	-57.369	-38.7096
				-43	6261.17	6237.32	-54.5452	-37.497
				-42.8	6259.23	6243.59	-52.9922	-37.4945
				-42.6	6259.01	6246.14	-51.0248	-39.7337
				-42.4	6261.94	6242.09	-46.8736	-44.0679
				-42.2	6266.21	6244.03	-41.7232	-42.2729
				-42	6268.07	6244.45	-35.8585	-39.2779
				-41.8	6263.79	6244.5	-34.4798	-39.0926
				-41.6	6257.93	6248.54	-39.3631	-26.4923
				-41.4	6256.94	6251.58	-47.8899	-22.304
				-41.2	6265.53	6253.64	-55.2479	-18.3768
				-41	6281.91	6254.32	-63.5518	-14.8117
				-40.8	6296	6243.37	-62.9629	-23.4095
				-40.6	6299.09	6240.25	-62.972	-25.0064
				-40.4	6297.69	6241.42	-58.6766	-28.2383
				-40.2	6294.31	6247.81	-44.4237	-38.5124
				-40	6293.12	6255.99	-28.8753	-53.7126
				-39.8	6295.2	6262.31	-21.1291	-65.0613
				-39.6	6303.19	6269.99	-18.2569	-71.299
				-39.4	6312.49	6276.78	-19.8745	-69.38
				-39.2	6322.12	6281.12	-22.4459	-61.3481
				-39	6332.82	6275.33	-26.0101	-37.3431
				-38.8	6334.16	6268.68	-36.9639	-25.6704
				-38.6	6328.18	6274.59	-45.2414	-20.9388
				-38.4	6322.56	6279.39	-50.1287	-16.6489
				-38.2	6320.54	6279.32	-51.9559	-14.7754
				-38	6323.87	6284.7	-45.8253	-14.6781
				-37.8	6327.54	6296.63	-35.1613	-22.3701
				-37.6	6332.28	6305.58	-28.2328	-34.6828
				-37.4	6342.48	6312.8	-22.5074	-40.1732
				-37.2	6351.16	6317.2	-16.4099	-42.7825
				-37	6349.35	6321.72	-12.1908	-47.9353
				-36.8	6346.36	6323.35	-21.3789	-48.4205
				-36.6	6347.92	6321.46	-26.8018	-44.8208
				-36.4	6362.12	6315.06	-29.9296	-39.3289
				-36.2	6368.46	6310.61	-32.469	-40.327
				-36	6372.08	6307.24	-34.5481	-41.4449
				-35.8	6366.65	6311.4	-42.1079	-34.5702
				-35.6	6367.14	6319	-40.2431	-28.3354
				-35.4	6367.61	6331.9	-35.8735	-25.8048
				-35.2	6368.02	6334.68	-23.6436	-24.1819
				-35	6375	6340.71	-7.90951	-22.938
				-34.8	6386.77	6347.27	3.48559	-22.8441
				-34.6	6402	6347.83	7.67558	-21.5267
				-34.4	6409.36	6348.77	6.6689	-21.6546
				-34.2	6411	6352.2	4.82657	-22.4663
				-34	6406.74	6353.65	-2.87542	-18.5261
				-33.8	6399.27	6357.51	-14.999	-15.7278
				-33.6	6398.28	6356.92	-17.6256	-16.5372
				-33.4	6394.59	6354.25	-20.3082	-16.8698
				-33.2	6389.85	6346.54	-22.2097	-18.698
				-33	6384.09	6335.97	-21.5609	-23.5177
				-32.8	6386.22	6337.68	-20.083	-25.0233
				-32.6	6390.86	6346.78	-14.6677	-28.9408
				-32.4	6394.97	6358.67	-12.0628	-34.215
				-32.2	6402.79	6374.4	-9.44792	-37.0768
				-32	6409.26	6396.95	-10.4694	-30.4775
				-31.8	6412.68	6403.62	-14.3365	-26.7435
				-31.6	6415.14	6400.46	-24.3246	-24.3837
				-31.4	6422.35	6391.58	-32.4469	-20.0326
				-31.2	6432.86	6380.08	-33.6089	-11.6081
				-31	6440.27	6381.43	-32.5815	-3.30633
				-30.8	6442.97	6386.55	-32.5919	0.364587
				-30.6	6445.41	6386.33	-30.3859	0.617788
				-30.4	6447.17	6386.35	-32.3631	-2.71483
				-30.2	6446.78	6388.53	-21.6877	-8.82399
				-30	6453.18	6392.35	-7.7574	-15.3732
				-29.8	6458.52	6403.45	-1.31389	-19.2374
				-29.6	6461.78	6413.53	1.74543	-22.6756
				-29.4	6460.35	6413.97	1.69023	-25.083
				-29.2	6460.47	6415.17	-2.6526	-22.7232
				-29	6461.71	6417.25	-5.05458	-20.7286
				-28.8	6461.98	6412.49	-12.2403	-19.8964
				-28.6	6463.31	6411.01	-17.3805	-13.9984
				-28.4	6465.92	6413.7	-18.6963	-6.80322
				-28.2	6467.19	6418.66	-16.849	-1.18078
				-28	6463.55	6426.23	-12.8311	4.41764
				-27.8	6452.73	6435.58	-7.1269	7.36999
				-27.6	6447.48	6446.28	-0.772612	5.64856
				-27.4	6455.33	6450.54	4.19077	2.77504
				-27.2	6462.58	6453.05	5.19644	0.834824
				-27	6475.7	6452.39	0.248417	3.42746
				-26.8	6479.71	6448.44	-6.12127	4.95992
				-26.6	6477.41	6442.93	-13.4498	-0.308759
				-26.4	6476.5	6441.83	-21.4432	-2.68451
				-26.2	6481.03	6449.83	-30.0338	-3.56564
				-26	6485.53	6454.72	-34.2852	-5.39974
				-25.8	6491.28	6457.79	-34.875	-4.88615
				-25.6	6498.98	6460.72	-30.6439	-3.63816
				-25.4	6503.69	6460.87	-24.2568	-5.77105
				-25.2	6511	6452.54	-25.6832	-12.747
				-25	6517.97	6446.71	-25.1356	-19.3385
				-24.8	6523.67	6442.43	-21.1811	-24.003
				-24.6	6528.39	6448.78	-18.2425	-24.2577
				-24.4	6534.04	6460.18	-17.8214	-19.4878
				-24.2	6541.19	6469.31	-17.0934	-16.3281
				-24	6542.99	6480.72	-22.8072	-6.81389
				-23.8	6541.05	6491.26	-29.612	-3.83705
				-23.6	6537.33	6489.8	-38.2141	-3.83519
				-23.4	6534.93	6486.92	-52.2899	-2.89889
				-23.2	6534.27	6483.1	-60.5564	-1.1683
				-23	6533.04	6483.85	-59.0583	1.81193
				-22.8	6532.19	6489.63	-54.861	1.66969
				-22.6	6535.32	6490.98	-43.1914	-1.36523
				-22.4	6537.8	6492.93	-38.1311	-7.58781
				-22.2	6540.89	6492.63	-34.5341	-8.31866
				-22	6548.58	6493.56	-31.1569	-8.88155
				-21.8	6557.6	6497.64	-29.9639	-8.17694
				-21.6	6563.57	6506.19	-33.5505	0.363452
				-21.4	6570.56	6515.35	-40.7263	5.36915
				-21.2	6579.09	6523.69	-48.7824	10.3357
				-21	6583.18	6527.33	-57.9279	13.9696
				-20.8	6586.34	6527.82	-57.5725	15.9228
				-20.6	6587.32	6531.5	-53.6062	17.3439
				-20.4	6586.1	6536.89	-47.7664	15.2635
				-20.2	6582.51	6540.5	-38.7947	7.27643
				-20	6575.52	6545.49	-35.4678	1.58142
				-19.8	6569.48	6551.41	-35.1464	0.565463
				-19.6	6569.11	6556.74	-33.2366	0.687639
				-19.4	6574.87	6555.34	-30.9396	-2.99388
				-19.2	6587.43	6553.49	-34.5505	-3.0891
				-19	6596.56	6559.53	-39.6607	-3.15067
				-18.8	6600.64	6569.79	-46.8761	5.03526
				-18.6	6600.92	6583.45	-55.2431	19.667
				-18.4	6603.36	6589.88	-58.035	25.5997
				-18.2	6608.44	6586.8	-61.0641	29.5648
				-18	6617.11	6577.95	-57.8029	26.1403
				-17.8	6626.93	6573.44	-49.0135	18.2041
				-17.6	6636.45	6572.42	-38.9419	5.24903
				-17.4	6647.61	6573.83	-29.563	-2.23021
				-17.2	6682.61	6575.76	-10.302	-4.99816
				-17	6753.01	6579.22	11.9664	-3.66492
				-16.8	6862.02	6589.83	41.9097	7.40461
				-16.6	7076.11	6598.18	103.495	11.672
				-16.4	7341.87	6606.3	179.436	15.5259
				-16.2	7929.27	6611.12	349.404	18.0777
				-16	8630.45	6607.01	562.701	17.5509
				-15.8	9247.21	6598.98	762.177	23.5862
				-15.6	9758.51	6601.66	938.374	27.6551
				-15.4	9951.99	6602.57	1015.31	30.0578
				-15.2	9958.95	6604.79	1025.83	32.4235
				-15	9956.14	6608.13	1028.15	32.3978
				-14.8	9955.05	6611.02	1026.93	25.8233
				-14.6	9954.66	6612.59	1023.49	21.3683
				-14.4	9951.72	6613.02	1020.11	16.4691
				-14.2	9955.55	6615.36	1015.91	14.5347
				-14	9965.07	6632.79	1001.36	21.1469
				-13.8	9973.71	6644.96	998.219	23.6453
				-13.6	9971.2	6652.57	990.965	27.63
				-13.4	9967.04	6652.89	982.403	28.8627
				-13.2	9965.92	6650.19	973.393	27.9491
				-13	9971.62	6645.85	973.769	24.9457
				-12.8	9982.39	6642.45	980.037	20.6712
				-12.6	9984.78	6641.08	981.77	16.4017
				-12.4	9980.89	6641.91	983.615	12.3437
				-12.2	9983.91	6648.31	984.238	10.9223
				-12	9974.78	6663.34	976.014	11.7478
				-11.8	9958.09	6675.99	964.436	14.1555
				-11.6	9952.54	6677.92	953.155	17.7838
				-11.4	9956.91	6677.45	946.333	27.3354
				-11.2	9966.82	6677.93	936.033	36.4175
				-11	9972.03	6678.92	925.024	41.3794
				-10.8	9967.64	6678.52	916.888	41.9523
				-10.6	9953.14	6682.82	915.357	42.6457
				-10.4	9940.84	6684.69	922.913	40.2756
				-10.2	9936.77	6683.79	935.83	33.7417
				-10	9936.27	6681.41	936.278	24.6126
				-9.8	9938.38	6685.53	936.071	19.8395
				-9.6	9941.98	6692.82	937.456	19.6373
				-9.4	9942.78	6697.55	937.521	18.222
				-9.2	9936.84	6695.2	935.205	27.9752
				-9	9918.63	6704.18	929.934	35.3503
				-8.8	9894.36	6716.6	917.346	43.9262
				-8.6	9871.95	6723.84	903.968	45.2482
				-8.4	9842.49	6721.86	892.753	42.5796
				-8.2	9805.4	6711.41	883.924	38.6667
				-8	9741.09	6705.16	883.062	34.8166
				-7.8	9648.54	6703.57	886.622	30.8725
				-7.6	9468.73	6712.86	892.705	24.4041
				-7.4	9145	6719.04	909.809	25.7166
				-7.2	8827.95	6730.44	918.766	24.0937
				-7	8048.15	6744.4	917.331	28.5282
				-6.8	7636.92	6754.07	907.208	29.7034
				-6.6	7057.2	6755.05	895.624	29.5799
				-6.4	7045.32	6751.19	890.937	33.5246
				-6.2	7043.12	6749.79	887.768	41.1264
				-6	7042.5	6747.52	885.054	47.4595
				-5.8	7042.13	6742.49	883.553	52.884
				-5.6	7044.93	6732.76	884.595	51.0787
				-5.4	7047.84	6732.62	893.013	47.429
				-5.2	7046.8	6742.46	897.77	39.0858
				-5	7050.48	6750.64	905.957	33.6972
				-4.8	7044.77	6756.21	908.364	23.9373
				-4.6	7040.84	6763.24	907.584	19.8599
				-4.4	7026.14	6775.32	904.16	21.974
				-4.2	7010.07	6785.02	900.934	28.7401
				-4	7004.21	6794.25	891.038	40.5745
				-3.8	6998.24	6796.05	884.365	45.4576
				-3.6	6991.76	6794.37	881.626	49.7519
				-3.4	6987.42	6793.63	877.574	57.9079
				-3.2	6973.45	6797.07	872.455	64.9744
				-3	6964.35	6801.19	868.62	67.3173
				-2.8	6963.08	6803.61	866.753	68.6097
				-2.6	6962.58	6809.01	868.367	59.0871
				-2.4	6948.64	6814.66	873.343	55.8074
				-2.2	6943.86	6824.96	875.212	48.6419
				-2	6947.44	6840.54	879.459	39.5994
				-1.8	6949.77	6851.07	878.583	44.8666
				-1.6	6948.91	6854.15	871	49.5117
				-1.4	6945.14	6853.97	866.529	53.8949
				-1.2	6937.99	6857.83	860.196	58.6842
				-1	6930.87	6859.85	847.745	58.2243
				-0.8	6930.49	6859.72	847.3	53.0589
				-0.6	6927.93	6840.28	847.975	45.615
				-0.4	6925.82	6831.29	856.711	45.5555
				-0.2	6922.68	6825.73	869.544	43.8646
				0	6916.56	6827.46	878.582	42.3783
				0.2	6911.99	6830.68	881.625	39.6235
				0.4	6917.12	6834.93	880.635	35.1515
				0.6	6924.44	6839.36	879.073	33.7209
				0.8	6928.94	6841.8	879.078	37.0723
				1	6929.86	6849.73	881.077	43.9873
				1.2	6926.57	6851.11	873.911	48.3212
				1.4	6918.55	6860.2	855.119	57.5706
				1.6	6908.29	6870.67	841.835	64.8328
				1.8	6888.24	6879.64	821.706	67.0222
				2	6880.62	6894.21	819.964	63.9346
				2.2	6877.72	6905.33	822.081	55.181
				2.4	6877.35	6908.99	825.161	49.6064
				2.6	6880.56	6910.88	827.632	45.5252
				2.8	6892.17	6914.98	835.453	45.52
				3	6895.32	6921.68	838.807	45.9209
				3.2	6891.65	6935	840.899	50.8706
				3.4	6883.59	6943.6	839.954	57.9065
				3.6	6877.95	6947.12	836.546	68.7164
				3.8	6881.87	6946.24	835.962	77.0817
				4	6880.16	6934.69	831.882	82.3022
				4.2	6874.51	6927.06	824.061	88.5166
				4.4	6867.94	6919.15	821.513	87.0932
				4.6	6861.76	6910.8	822.005	80.1151
				4.8	6863.95	6909.32	830.31	73.0238
				5	6868.61	6917.2	841.68	66.7403
				5.2	6872.52	6931.51	850.66	63.9642
				5.4	6870.88	6947.23	854.115	65.7635
				5.6	6864.22	6954.64	856.151	67.7492
				5.8	6849.92	6958.65	848.924	69.4789
				6	6844.65	6957.64	837.613	72.2438
				6.2	6843.5	6960.19	827.581	75.4389
				6.4	6844.22	6956.42	820.889	81.423
				6.6	6844.44	6960.54	817.536	89.3634
				6.8	6831.41	6966.67	817.506	94.2326
				7	6820.34	6971.86	816.757	94.3109
				7.2	6811.51	6975.55	815.263	90.6164
				7.4	6807.46	6975.34	820.647	78.0961
				7.6	6805.43	6971.55	827.75	70.8414
				7.8	6803.37	6970.73	832.778	65.0556
				8	6801.04	6975.85	833.131	60.9572
				8.2	6794.99	6985.55	826.49	59.9088
				8.4	6786.8	7004.17	816.295	68.4851
				8.6	6775.55	7013.77	806.607	76.057
				8.8	6769.64	7013.14	801.392	87.7477
				9	6773.32	7011.74	799.669	98.9465
				9.2	6780.35	7003.45	799.338	101.09
				9.4	6778.87	6995.52	799.178	98.6582
				9.6	6777.28	6997.36	801.987	96.7949
				9.8	6774.68	7001.96	806.462	94.9647
				10	6767.81	7011.87	810.627	88.7561
				10.2	6754.16	7021.5	813.28	85.0555
				10.4	6743.78	7027.01	810.622	81.0925
				10.6	6737.54	7024.68	805.789	75.1001
				10.8	6742.3	7018.4	808.169	76.0777
				11	6742.2	7005.75	800.172	82.1592
				11.2	6745.49	6993.78	791.33	90.8286
				11.4	6745.75	6990.36	788.132	101.652
				11.6	6750.36	6997.14	787.002	106.292
				11.8	6754.18	7006.63	787.873	111.137
				12	6755.03	7012.82	791.314	110.896
				12.2	6751.34	7012.8	795.674	105.906
				12.4	6742.74	7011.57	798.54	100.397
				12.6	6731.64	7006.2	808.419	90.5203
				12.8	6734.32	6999.61	813.187	79.1096
				13	6745.79	7000.47	819.057	75.4493
				13.2	6745.13	7014.31	815.923	81.2228
				13.4	6742.85	7047.04	812.704	96.0953
				13.6	6740.28	7079.51	808.463	106.745
				13.8	6739.88	7153.54	800.138	118.29
				14	6739.09	7710.05	796.324	127.599
				14.2	6736.7	7996.69	791.656	123.335
				14.4	6731.66	8440.1	787.425	118.039
				14.6	6727.08	8906.82	790.448	111.714
				14.8	6721.82	9254.69	795.183	104.635
				15	6716.81	9429.7	803.713	99.1983
				15.2	6706.12	9527.86	807.66	95.3047
				15.4	6692.2	9578.24	806.216	93.6299
				15.6	6677.34	9592.2	800.792	93.1362
				15.8	6659.88	9634.99	791.509	95.9199
				16	6646.38	9671.89	779.975	106.689
				16.2	6642.21	9678.95	765.96	111.348
				16.4	6651.2	9669.99	758.683	121.798
				16.6	6663.48	9662.68	756.789	134.226
				16.8	6675.65	9658.83	762.875	143.037
				17	6679.68	9658.65	766.431	148.162
				17.2	6677.84	9668.27	769.109	145.862
				17.4	6677.35	9675.32	776.312	138.82
				17.6	6674.53	9682.69	789.335	135.441
				17.8	6670.55	9695.45	800.11	135.746
				18	6665.66	9720.32	808.526	142.692
				18.2	6658.55	9717.73	811.292	140.351
				18.4	6653.46	9691.23	802.901	136.471
				18.6	6647.08	9554.52	796.049	157.977
				18.8	6630.96	9148.01	773.357	233.477
				19	6626.48	8547.78	764.264	348.424
				19.2	6618.68	8060.88	759.004	440.394
				19.4	6612.06	7531.67	756.527	534.748
				19.6	6611.25	7128.75	755.28	606.062
				19.8	6604.46	6883.77	760.393	648.64
				20	6603.98	6736.98	762.137	669.175
				20.2	6607.58	6664.62	768.302	672.24
				20.4	6610.19	6648.02	777.112	667.672
				20.6	6612.63	6630.47	782.356	661.676
				20.8	6615.96	6619.65	782.773	662.565
				21	6616.89	6609.33	782.667	668.793
				21.2	6613.35	6601.69	778.783	679.397
				21.4	6603.1	6601.66	769.447	690.405
				21.6	6594.52	6607.21	763.427	699.538
				21.8	6592.98	6612.13	757.493	707.496
				22	6590.07	6613.32	749.124	712.175
				22.2	6590.36	6603.35	756.411	706.42
				22.4	6586.36	6591.58	759.305	696.597
				22.6	6579.35	6576.66	759.656	682.001
				22.8	6570.52	6569.93	759.215	669.065
				23	6556.08	6564.46	753.546	664.544
				23.2	6557.07	6561.11	755.293	658.53
				23.4	6556.74	6561.51	757.04	661.635
				23.6	6563.06	6563.61	756.987	668.218
				23.8	6563.78	6567.01	753.016	677.434
				24	6561.71	6560.77	751.483	688.266
				24.2	6555.52	6553.64	742.762	697.296
				24.4	6547.05	6549.08	737.431	697.298
				24.6	6540.1	6544.52	735.858	691.395
				24.8	6535.7	6541.77	737.751	685.349
				25	6530.8	6536.42	744.691	674.91
				25.2	6531.05	6525.14	752.993	663
				25.4	6533.61	6521.41	757.271	660.28
				25.6	6533.31	6519.36	756.609	650.513
				25.8	6525.14	6520.65	751.591	655.879
				26	6513.08	6522.45	739.003	666.701
				26.2	6507.67	6524.56	733.616	682.791
				26.4	6506	6524.55	732.63	703.011
				26.6	6506.83	6524.25	732.18	717.216
				26.8	6508.65	6516.03	730.323	728.645
				27	6509.34	6504.48	732.045	732.698
				27.2	6509.09	6494.97	734.945	730.967
				27.4	6504.92	6488.33	740.456	723.516
				27.6	6504.19	6491.27	741.997	721.887
				27.8	6505.08	6495.32	743.372	722.134
				28	6494.82	6498.03	740.328	721.272
				28.2	6489.68	6495.9	736.491	720.641
				28.4	6483.58	6493.02	731.783	724.475
				28.6	6473.37	6483.61	730.498	725.142
				28.8	6474.15	6479.42	731.024	733.436
				29	6475.68	6477.69	731.213	736.05
				29.2	6474.11	6474.59	731.031	736.881
				29.4	6466.96	6471.24	730.054	744.052
				29.6	6457.83	6471.09	728.194	747.563
				29.8	6442.46	6466.79	727.698	745.621
				30	6436.46	6460.14	731.087	746.219
				30.2	6440.73	6454.98	735.194	742.734
				30.4	6444.76	6448.92	744.201	733.463
				30.6	6438.22	6442.98	749.542	723.869
				30.8	6436.22	6439.33	750.34	718.365
				31	6436.11	6439.52	753.602	719.054
				31.2	6438.28	6441.77	751.688	723.084
				31.4	6439.44	6449.09	746.908	747.517
				31.6	6439.74	6450.12	743.314	752.526
				31.8	6438.95	6444.49	740.232	756.34
				32	6437.73	6438.75	741.049	758.387
				32.2	6439.34	6434.03	745.999	753.701
				32.4	6441.18	6425.96	748.381	747.971
				32.6	6441.85	6424.02	748.74	738.234
				32.8	6438.85	6427.75	748.052	732.986
				33	6433.48	6433.29	745.503	729.351
				33.2	6433.44	6439.26	746.088	726.53
				33.4	6431.71	6431.97	741.167	728.963
				33.6	6427.68	6423.33	735.844	735.614
				33.8	6421.16	6417.05	730.286	744.008
				34	6414.62	6405.4	726.271	752.165
				34.2	6405.77	6394.5	721.73	759.046
				34.4	6401.84	6389.01	721.147	756.714
				34.6	6395.39	6391.62	721.555	749.395
				34.8	6392.17	6398.61	721.15	744.917
				35	6391.11	6407.19	726.418	745.046
				35.2	6391.85	6413.44	735.08	741.851
				35.4	6388.64	6421.54	747.156	739.873
				35.6	6385.9	6429.69	748.676	737.56
				35.8	6382.65	6431.51	749.397	735.039
				36	6380.48	6424.89	746.671	738.316
				36.2	6381.46	6408.79	742.805	736.695
				36.4	6382.28	6392.91	742.291	734.361
				36.6	6382.19	6383.11	734.337	734.522
				36.8	6376.67	6380.94	724.065	736.637
				37	6372.51	6379.97	722.171	738.402
				37.2	6367.68	6378.52	721.025	736.358
				37.4	6361.37	6375.64	736.782	729.642
				37.6	6358.19	6370.35	751.425	725.887
				37.8	6354.36	6367.69	753.842	722.275
				38	6352.72	6370.59	755.775	718.095
				38.2	6347.5	6371.26	751.484	712.668
				38.4	6345.81	6370.15	742.531	712.761
				38.6	6344.4	6364.3	736.692	713.586
				38.8	6341.86	6355.53	733.363	720.192
				39	6339.76	6347.79	728.628	729.054
				39.2	6334.25	6341.48	718.913	732.303
				39.4	6335.22	6335.1	709.965	733.846
				39.6	6340.44	6328.43	705.668	733.969
				39.8	6345.72	6320.89	713.597	729.847
				40	6347	6317.93	723.14	720.021
				40.2	6344.07	6316.8	729.172	704.345
				40.4	6339.47	6313.96	733.49	688.952
				40.6	6333.05	6310.14	736.686	688.248
				40.8	6324.54	6309.4	733.529	689.5
				41	6318.15	6310.03	732.153	695.794
				41.2	6313.12	6309.3	729.936	708.777
				41.4	6311.25	6312.4	725.933	717.77
				41.6	6311.45	6313.97	715.539	727.962
				41.8	6308.08	6313.4	709.843	733.058
				42	6303.6	6314.96	708.904	736.606
				42.2	6297.29	6316.76	707.779	736.526
				42.4	6290.29	6316.6	710.725	728.607
				42.6	6289.97	6314.32	713.281	719.94
				42.8	6294.99	6313.19	725.655	712.84
				43	6294.11	6311.23	727.813	706.586
				43.2	6291.09	6305.24	725.808	703.676
				43.4	6287.55	6298.08	727.19	704.032
				43.6	6289.03	6295.09	722.13	707.668
				43.8	6295.4	6295.02	719.751	711.108
				44	6301.86	6296.07	717.467	718.723
				44.2	6301.87	6293.09	715.992	727.122
				44.4	6299.44	6285.37	714.533	732.816
				44.6	6290.54	6278.81	712.57	730.329
				44.8	6282.88	6276.94	712.704	724.24
				45	6274.91	6276.02	714.441	719.818
				45.2	6265.06	6272.05	719.22	716.938
				45.4	6262.92	6267.32	720.133	711.207
				45.6	6263.83	6264.48	721.8	707.514
				45.8	6265.9	6262.52	727.682	704.34
				46	6268.51	6258.93	724.882	703.128
				46.2	6266.58	6253.01	721.678	700.103
				46.4	6260.62	6244.38	709.727	698.987
				46.6	6254.52	6239.49	698.591	701.474
				46.8	6250.15	6236.49	693.97	704.104
				47	6242.24	6234.59	691.3	707.036
				47.2	6226.67	6233.83	687.261	708.901
				47.4	6213.24	6231.93	688.665	705.32
				47.6	6207.25	6230.34	689.909	698.077
				47.8	6207.32	6224.58	690.788	692.363
				48	6213.93	6215.91	693.741	684.382
				48.2	6218.39	6218.16	698.359	683.135
				48.4	6219.18	6224.25	703.021	687.855
				48.6	6218.67	6235.52	709.14	699.878
				48.8	6222.35	6236.38	709.394	711.904
				49	6227.96	6229.85	704.908	721.511
				49.2	6231.37	6221.58	700.933	724.454
				49.4	6229.2	6211.24	701.427	723.885
				49.6	6219.75	6207.77	699.423	722.942
				49.8	6211.14	6203.74	706.656	717.895
				50	NaN	6200.72	NaN	697.648

## Sheet: Figure_1d
			magnetic field	rhoxx scan down	rhoxx scan up	rhoyx scan down	rhoyx scan up
			-50	4800.7	4801.39	-1026.16	-1005
			-49.8	4804.13	4807.29	-1019.89	-1012.75
			-49.6	4806.39	4800.51	-1021.06	-1006.58
			-49.4	4809.82	4800.75	-1029.26	-1007.55
			-49.2	4812.95	4801.72	-1039.45	-1002.99
			-49	4815.39	4801.71	-1044.6	-1001.83
			-48.8	4815.88	4802.76	-1049.13	-1007.26
			-48.6	4813.41	4802.51	-1059.43	-1012.13
			-48.4	4808.6	4802.55	-1070.21	-1015.51
			-48.2	4804.84	4803.35	-1070.45	-1017.87
			-48	4801.9	4801.93	-1071.27	-1027.3
			-47.8	4799.32	4801.6	-1069.85	-1034.28
			-47.6	4797.35	4802.76	-1058.95	-1035.89
			-47.4	4796.67	4803.74	-1044.33	-1033.66
			-47.2	4800.02	4805.29	-1024.15	-1030.81
			-47	4803.33	4808.01	-1017.78	-1026.67
			-46.8	4806.54	4806.4	-1013.22	-1023.08
			-46.6	4809.36	4804.95	-1012.88	-1019.31
			-46.4	4814.24	4805.81	-1018.78	-1013.39
			-46.2	4818.15	4805.91	-1026.49	-1012.25
			-46	4820.02	4804.64	-1036.3	-1009.78
			-45.8	4820.53	4803.9	-1052.74	-1009.34
			-45.6	4819.87	4803.81	-1062.92	-1010.83
			-45.4	4818.38	4804.61	-1067.5	-1011.61
			-45.2	4816.42	4805.96	-1064.79	-1013.25
			-45	4814.19	4807.46	-1053.42	-1015.17
			-44.8	4813.31	4809.39	-1043.39	-1025.94
			-44.6	4812.42	4810.61	-1033.68	-1035.2
			-44.4	4811.55	4810.85	-1025.19	-1039.69
			-44.2	4810.76	4812.81	-1017.67	-1042.08
			-44	4810.32	4813.37	-1013.99	-1037.75
			-43.8	4810.68	4813.43	-1012.88	-1027.15
			-43.6	4812.26	4813.45	-1014.86	-1011.23
			-43.4	4817.22	4815.15	-1021.09	-999.366
			-43.2	4821.1	4816.56	-1026.69	-988.1
			-43	4822.17	4815.02	-1027.97	-977.553
			-42.8	4823.83	4814.11	-1031.77	-977.949
			-42.6	4828.58	4813.17	-1032.85	-984.049
			-42.4	4833.17	4813.23	-1023.68	-990.59
			-42.2	4834.61	4815.34	-1016.38	-994.866
			-42	4835.09	4818.01	-1009.02	-1005.04
			-41.8	4834.7	4819.49	-998.389	-1013.76
			-41.6	4833.61	4819.07	-991.526	-1020.18
			-41.4	4832.37	4819.92	-986.056	-1025.02
			-41.2	4832.26	4822.06	-981.488	-1028.26
			-41	4835.74	4823.91	-976.154	-1027.88
			-40.8	4838.29	4825.32	-972.681	-1024.48
			-40.6	4842.27	4826.05	-972.374	-1020.16
			-40.4	4854.42	4826.78	-979.356	-1015.85
			-40.2	4881.04	4825.28	-983.915	-1006.45
			-40	4914.98	4824.1	-985.46	-998.718
			-39.8	4960.26	4824.19	-986.659	-995.383
			-39.6	5071.24	4820.53	-974.329	-993.836
			-39.4	5281.13	4819.46	-928.178	-997.557
			-39.2	5517.21	4818.82	-877.047	-1002.19
			-39	5855.12	4818.28	-804.244	-1007.6
			-38.8	7034.36	4817.56	-541.133	-1015.87
			-38.6	8019.64	4816.9	-315.312	-1025.62
			-38.4	9443.08	4818.42	-12.739	-1030.7
			-38.2	10527.9	4818.93	346.626	-1039.46
			-38	11030	4819.64	765.77	-1042.12
			-37.8	11035.5	4820.24	1073.41	-1041.2
			-37.6	11034.2	4820.46	1221.02	-1036.82
			-37.4	11026.9	4819.2	1286.55	-1033.83
			-37.2	11017.1	4818.79	1293.89	-1013.28
			-37	11025.8	4820.51	1296.16	-1004.29
			-36.8	11049.2	4822.43	1299.33	-1000.34
			-36.6	11072.5	4824.16	1301.35	-999.372
			-36.4	11089.3	4824.6	1301.46	-995.575
			-36.2	11108.6	4824.42	1298.81	-998.482
			-36	11110.5	4823.7	1295.3	-1004.9
			-35.8	11106.5	4822.57	1292.35	-1011.63
			-35.6	11092.7	4822.78	1288.93	-1016.61
			-35.4	11074.6	4823.96	1280.96	-1022.99
			-35.2	11082.5	4827.71	1284.31	-1035.36
			-35	11092.7	4828.64	1288.88	-1035.23
			-34.8	11122.2	4828.47	1307.81	-1040.13
			-34.6	11134.1	4828.95	1315.92	-1045.03
			-34.4	11139.3	4830.47	1321.33	-1048.95
			-34.2	11138.4	4828.64	1323.67	-1038.78
			-34	11118.2	4825.91	1315.29	-1034.33
			-33.8	11099.6	4822.91	1307.17	-1033.62
			-33.6	11093.4	4820.04	1301.77	-1031.01
			-33.4	11090.6	4817.31	1297.18	-1025.9
			-33.2	11090.2	4818.6	1293.98	-1027.05
			-33	11085.5	4821.29	1293.43	-1030.69
			-32.8	11085.1	4823.02	1296.17	-1034.55
			-32.6	11087.9	4823.61	1299.6	-1044.96
			-32.4	11094.8	4824.31	1303.95	-1056.05
			-32.2	11106.6	4826.22	1312.02	-1060.9
			-32	11113.6	4828.64	1312.84	-1063.02
			-31.8	11124.9	4832.98	1318.23	-1070.35
			-31.6	11116.5	4836.31	1314.25	-1077.25
			-31.4	11108.4	4835.73	1311.27	-1076.88
			-31.2	11096.2	4834.13	1310.46	-1074.82
			-31	11085.5	4833.51	1309.1	-1070.3
			-30.8	11080.1	4832.8	1305.98	-1063.76
			-30.6	11077.9	4832.34	1303.92	-1057.44
			-30.4	11071.3	4833.08	1300.3	-1055.92
			-30.2	11055.6	4832.62	1293.5	-1056.45
			-30	11023.1	4831.16	1286.15	-1063.58
			-29.8	11012.2	4830.85	1284.88	-1071.86
			-29.6	11007.5	4828.12	1281.68	-1094.85
			-29.4	11020	4827.36	1275.66	-1106.89
			-29.2	11035.9	4828.66	1275.84	-1111.18
			-29	11053	4832.31	1280.42	-1109.79
			-28.8	11067.6	4836.62	1288.78	-1106.01
			-28.6	11072	4839.74	1295.25	-1103.07
			-28.4	11064	4843.82	1303.28	-1097.63
			-28.2	11059.2	4848.78	1307.26	-1089.9
			-28	11059.2	4851.37	1307.26	-1082.25
			-27.8	11064.4	4853.78	1308.23	-1074.62
			-27.6	11071.6	4856.05	1308.09	-1058.58
			-27.4	11071.6	4856.22	1302.88	-1052.18
			-27.2	11066.7	4854.72	1299.69	-1052.9
			-27	11055.6	4852.37	1292.27	-1053.98
			-26.8	11052.4	4850.35	1288.81	-1054.96
			-26.6	11063.3	4849.41	1291.37	-1060.92
			-26.4	11071.2	4849.45	1296.97	-1073.18
			-26.2	11065.7	4848.3	1303.91	-1082.1
			-26	11064.8	4848.41	1310.36	-1089.47
			-25.8	11064.4	4849.14	1314.55	-1096.1
			-25.6	11062.8	4849.09	1317.61	-1104.34
			-25.4	11045.4	4849.31	1327.99	-1106.41
			-25.2	11045.4	4849.96	1329.84	-1100.02
			-25	11052.5	4852.67	1333.23	-1096.69
			-24.8	11069.8	4855.23	1338.83	-1092.93
			-24.6	11075.3	4857.23	1336.26	-1090.43
			-24.4	11078.9	4858.52	1332.87	-1089.98
			-24.2	11078.4	4859.54	1328.08	-1085.56
			-24	11068.6	4856.25	1320.82	-1076.84
			-23.8	11059.4	4854.28	1307.21	-1071.81
			-23.6	11052.2	4854.9	1303.11	-1071
			-23.4	11043.8	4855.58	1303.72	-1070.37
			-23.2	11034.2	4859.69	1308.7	-1075.51
			-23	11025.2	4863.67	1311.13	-1082.61
			-22.8	11011	4866.2	1322.05	-1089.66
			-22.6	11003.9	4868.83	1330.52	-1095.64
			-22.4	11015.1	4870.78	1338.16	-1102.78
			-22.2	11035.6	4871.75	1345.74	-1111.99
			-22	11040.5	4872.71	1347.78	-1116.59
			-21.8	11042.3	4871.61	1348.67	-1108.13
			-21.6	11041.7	4870.4	1347.3	-1096.37
			-21.4	11030	4871.14	1338.85	-1088.51
			-21.2	11018.6	4872.49	1331.58	-1073.41
			-21	11017.5	4873.98	1329.22	-1062.34
			-20.8	11033.5	4874.8	1328.69	-1064.03
			-20.6	11051.6	4876.77	1324.34	-1072.91
			-20.4	11056.2	4878.14	1322.96	-1086.41
			-20.2	11059.2	4880.03	1319.65	-1103.26
			-20	11053.3	4883.47	1315.97	-1116.08
			-19.8	11045.2	4886.46	1315.39	-1128.15
			-19.6	11038.9	4888.99	1316.81	-1139.43
			-19.4	9685.73	4891.76	1319.95	-1141.3
			-19.2	8061.85	4894.16	1321.74	-1137.63
			-19	6842.04	4895.43	1322.68	-1128.37
			-18.8	6007.95	4894.7	1322.94	-1116.22
			-18.6	5229.08	4896.73	1320.42	-1108.76
			-18.4	5129.7	4901.86	1317.88	-1106.49
			-18.2	5130.85	4906.19	1314.72	-1099.91
			-18	5129.29	4907.22	1316.05	-1096.1
			-17.8	5131.49	4909.43	1316.33	-1094.7
			-17.6	5136.04	4913.92	1316.14	-1097.84
			-17.4	5137.68	4916.28	1316.27	-1101.53
			-17.2	5136.25	4916.98	1315.33	-1105.42
			-17	5136.23	4918.76	1312.85	-1113.32
			-16.8	5134.31	4922.71	1318.57	-1129.29
			-16.6	5132.44	4926.53	1323.3	-1144.35
			-16.4	5130.65	4930.19	1326.73	-1158.45
			-16.2	5127.9	4934.74	1332.6	-1169.59
			-16	5125.11	4938.12	1331.73	-1171.77
			-15.8	5121.55	4939.54	1329.02	-1167.75
			-15.6	5117.49	4940.03	1325.19	-1161.58
			-15.4	5118.18	4938.79	1324.54	-1155.3
			-15.2	5119.51	4936.25	1325.27	-1155.49
			-15	5120.65	4939.36	1325.46	-1163.97
			-14.8	5123.91	4945.97	1320.75	-1175.46
			-14.6	5126.15	4949.8	1317.85	-1181.44
			-14.4	5126.46	4951.87	1317.59	-1183.22
			-14.2	5125.61	4955.92	1316.91	-1182.14
			-14	5122.15	4960.01	1315.6	-1183.3
			-13.8	5118.29	4963.55	1315.21	-1195.73
			-13.6	5115.71	4964.72	1316.54	-1199.54
			-13.4	5114.39	4968.67	1319.64	-1205.02
			-13.2	5114.09	4966.59	1324.53	-1206.51
			-13	5113.52	4964.98	1331.22	-1202.46
			-12.8	5114.76	4964.16	1337.46	-1201.26
			-12.6	5116.48	4963.41	1341.77	-1202.66
			-12.4	5117.46	4961.31	1343.37	-1209.83
			-12.2	5117.22	4960.45	1344.04	-1205.22
			-12	5120.23	4960.93	1334.62	-1199.69
			-11.8	5124.04	4962.5	1329.68	-1195.92
			-11.6	5127.67	4964.19	1326.53	-1196.17
			-11.4	5127.15	4963.58	1324.47	-1195.4
			-11.2	5127.42	4962.34	1321.88	-1194.33
			-11	5128.53	4964.95	1318.82	-1216.72
			-10.8	5128.22	4964.85	1318.57	-1220.81
			-10.6	5128.05	4966.41	1320.89	-1231.21
			-10.4	5128.05	4970.26	1323.47	-1246.24
			-10.2	5129.22	4977.89	1330.24	-1258.51
			-10	5126.89	4983.35	1342.65	-1259.45
			-9.8	5124.69	4989.98	1349.74	-1258.02
			-9.6	5124.05	4995.09	1353.23	-1251.46
			-9.4	5123.63	4998.54	1355.39	-1240.6
			-9.2	5123.16	4999.63	1356.8	-1228.94
			-9	5123.4	4999.06	1340.71	-1225.86
			-8.8	5122.94	4997.39	1334.76	-1224.23
			-8.6	5122.68	4994.2	1329.25	-1224.68
			-8.4	5123.45	4993.97	1326.04	-1222.58
			-8.2	5123.99	4994.8	1323.8	-1221.46
			-8	5123.82	4996.45	1324.54	-1221.08
			-7.8	5124.04	4992.72	1325.19	-1214.6
			-7.6	5124.7	4991.4	1325.42	-1216.74
			-7.4	5125.8	4992.42	1323.11	-1223.7
			-7.2	5126.29	4993.04	1330.76	-1226.62
			-7	5128.71	4994.7	1337.69	-1227
			-6.8	5132.53	4996.13	1343.05	-1226.29
			-6.6	5134.52	5001.64	1347.3	-1229.09
			-6.4	5135.19	5004.69	1350.76	-1219.54
			-6.2	5136.42	5004.32	1354.84	-1207.63
			-6	5139.58	5003.24	1361.08	-1203.09
			-5.8	5141.51	5001.74	1367.91	-1200.17
			-5.6	5143.18	5000.06	1374.85	-1197.96
			-5.4	5143.82	5000.91	1382.21	-1193
			-5.2	5144.19	5003.27	1387.34	-1195.81
			-5	5143.77	5005.2	1386.05	-1205.84
			-4.8	5143.89	5005.22	1378.62	-1216.12
			-4.6	5144.71	5005.71	1367.99	-1225.13
			-4.4	5145.81	5005.07	1360.32	-1232.95
			-4.2	5147.15	5003.93	1358.98	-1235.57
			-4	5146.95	5006.36	1361.32	-1240.67
			-3.8	5147.45	5010.57	1368.17	-1246.29
			-3.6	5150.39	5011.65	1377.63	-1247.87
			-3.4	5153.35	5012.66	1386.38	-1242.69
			-3.2	5156.43	5013.56	1394.65	-1236.65
			-3	5162.91	5011.84	1407.98	-1233.08
			-2.8	5164.41	5009.57	1412.52	-1227.3
			-2.6	5166.59	5007.11	1416.02	-1220.91
			-2.4	5170.29	5006.02	1417.19	-1217.15
			-2.2	5172.96	5006.66	1414.87	-1215.93
			-2	5175.17	5004.92	1412.44	-1209.71
			-1.8	5175.93	5003.83	1411.4	-1207.84
			-1.6	5175.74	5003.85	1409.34	-1212.16
			-1.4	5175.59	5003.62	1406.19	-1220.92
			-1.2	5177.09	5003.68	1403.89	-1229.42
			-1	5177.17	5005.64	1402.82	-1244.9
			-0.8	5177.83	5006.43	1403.91	-1260.44
			-0.6	5178.19	5004.37	1406.54	-1268.74
			-0.4	5178.36	5001.09	1410.43	-1272.54
			-0.2	5179.05	5001.49	1412.2	-1274.02
			0	5180.33	5001.61	1405.54	-1273.94
			0.2	5180.85	5001.32	1399.12	-1271.87
			0.4	5180.76	5003.77	1393.54	-1267.8
			0.6	5181.85	5006.19	1389	-1267.51
			0.8	5183.34	5004.24	1382.98	-1275.1
			1	5183.51	5002.1	1375.04	-1274.67
			1.2	5181.34	4999.38	1368.73	-1274.1
			1.4	5181.08	4995.45	1363.76	-1277.09
			1.6	5179.05	4990.61	1358.13	-1283.52
			1.8	5179.32	4986.49	1364.74	-1288.28
			2	5180.9	4982.8	1376.37	-1300.23
			2.2	5185.18	4980.37	1395.47	-1317.58
			2.4	5186.53	4978.96	1410.18	-1325.06
			2.6	5185.71	4978.61	1420.22	-1324.37
			2.8	5184	4982.37	1423.97	-1329.5
			3	5184.91	4982.92	1424.59	-1328.85
			3.2	5185.74	4982.83	1425.74	-1327.14
			3.4	5186.08	4982.19	1427.51	-1321.86
			3.6	5186.35	4981.43	1423.5	-1315.84
			3.8	5185.62	4979.58	1417.07	-1309.13
			4	5183.23	4977.52	1410.54	-1303.65
			4.2	5183.89	4977.15	1404.41	-1304.17
			4.4	5186.36	4976.18	1404.1	-1306.55
			4.6	5188.38	4974.53	1406.5	-1308.95
			4.8	5194.56	4973.82	1416.26	-1311.03
			5	5195.79	4974.64	1422.81	-1318.99
			5.2	5192.22	4975.66	1424.03	-1330.54
			5.4	5187.64	4975.44	1424.3	-1331.84
			5.6	5180.3	4976.28	1420.61	-1334.06
			5.8	5173.09	4978.17	1414.97	-1338.29
			6	5168.93	4979.48	1411.32	-1341.2
			6.2	5166.25	4978.87	1406.73	-1339.67
			6.4	5161.24	4978.56	1397.75	-1334.34
			6.6	5159.26	4977.97	1386.87	-1326.6
			6.8	5161.01	4976.91	1379.76	-1316.91
			7	5161.83	4974.08	1376.89	-1311.76
			7.2	5162.54	4972.32	1366.11	-1313.6
			7.4	5158.82	4970.82	1354.09	-1319.41
			7.6	5153.92	4970.04	1344.78	-1324.2
			7.8	5153.01	4972.3	1347.87	-1327.92
			8	5152.17	4974.98	1352.12	-1332.43
			8.2	5151.74	4975.72	1363.27	-1343.26
			8.4	5150.47	4975.49	1372.1	-1349.05
			8.6	5146.8	4975.24	1374.15	-1353.44
			8.8	5143.18	4975.99	1374.54	-1360.44
			9	5140.15	4978.12	1374.32	-1359.21
			9.2	5139.15	4981.18	1373.95	-1356.27
			9.4	5139.58	4983.72	1375.57	-1350.34
			9.6	5141.25	4982.96	1378.61	-1340.3
			9.8	5145.19	4982.95	1376.13	-1330.58
			10	5146.64	4984.88	1365.81	-1320.93
			10.2	5144.46	4986.98	1354.05	-1311.28
			10.4	5140.29	4988.61	1340.72	-1301.23
			10.6	5135.18	4987.63	1326.63	-1289.61
			10.8	5130.79	4989.19	1316.45	-1293.76
			11	5126.95	4990.19	1311.46	-1302.75
			11.2	5123.3	4989.4	1313.35	-1314.52
			11.4	5119.87	4989.5	1312.59	-1324.35
			11.6	5118.17	4990.38	1313.44	-1331.59
			11.8	5121.39	4990.74	1326.25	-1335.79
			12	5123.95	4991.52	1342.29	-1339.12
			12.2	5126.57	4994.69	1356.83	-1337.75
			12.4	5124.67	4994.58	1352.82	-1340.12
			12.6	5123.51	4996.05	1350.26	-1338.86
			12.8	5123.08	4998.38	1349.69	-1335.45
			13	5123.01	5001.53	1348.85	-1327.24
			13.2	5123.84	5001.04	1347.26	-1325.03
			13.4	5123.9	4998.83	1346.22	-1322.73
			13.6	5122.35	4994.89	1346.61	-1318.07
			13.8	5120.73	4996.02	1347.06	-1321.56
			14	5117.41	4996.8	1338.44	-1320.16
			14.2	5113.85	4998.23	1332.67	-1319.22
			14.4	5108.88	5001.76	1325.99	-1319.7
			14.6	5097.72	5007.66	1309.44	-1326.72
			14.8	5090.7	5010.72	1300.78	-1334.15
			15	5088.23	5011.3	1300.09	-1338.03
			15.2	5084.53	5011.11	1294.67	-1339.22
			15.4	5080.89	5018.77	1288.4	-1339.24
			15.6	5080.99	5097.27	1290.48	-1325.91
			15.8	5080.7	5629.62	1285.52	-1246.9
			16	5080.3	6978.15	1278.46	-1083.27
			16.2	5079.25	8654.69	1277.47	-882.351
			16.4	5084.9	9917.35	1289.07	-724.637
			16.6	5089.13	10801.1	1299.21	-570.781
			16.8	5090.74	11050.2	1305.17	-455.889
			17	5091.84	11066.3	1309.73	-391.127
			17.2	5091.13	11079.4	1307.52	-353.071
			17.4	5090.64	11088.9	1304.24	-320.513
			17.6	5089.39	11089.3	1303.16	-302.022
			17.8	5085.94	11096.4	1304.07	-285.991
			18	5084.53	11109.8	1311.92	-273.694
			18.2	5088.12	11121.7	1327.96	-268.285
			18.4	5092.22	11123.4	1343.08	-266.69
			18.6	5096.07	11119.9	1356.04	-267.048
			18.8	5096.64	11114.9	1359.29	-262.21
			19	5095.42	11112.2	1353.02	-258.83
			19.2	5094.19	11111.6	1346.74	-257.924
			19.4	5089.14	11108.6	1329.48	-246.342
			19.6	5087.47	11099.4	1316.73	-242.359
			19.8	5088.23	11090.2	1307.33	-239.647
			20	5089.1	11082.8	1305.31	-235.156
			20.2	5090.46	11083.6	1304.26	-228.177
			20.4	5092.21	11084.9	1302.56	-222.19
			20.6	5092.65	11085.9	1305.39	-221.617
			20.8	5090.32	11085	1307.76	-219.678
			21	5086.49	11080.1	1307.07	-220.876
			21.2	5081.16	11068.5	1300.9	-229.626
			21.4	5077.48	11065.8	1291.77	-232.369
			21.6	5078.34	11060.2	1298.13	-235.33
			21.8	5076.79	11048.2	1305.1	-236.968
			22	5075.39	11029	1308.46	-232.454
			22.2	5074.36	11022.7	1310.04	-223.224
			22.4	5072.05	11045.2	1300.03	-194.775
			22.6	5070.81	11058.8	1293.1	-181.364
			22.8	5070.21	11069	1288.43	-169.797
			23	5069.1	11076.5	1277.76	-159.703
			23.2	5067.93	11086.1	1275.66	-149.89
			23.4	5068.18	11089.8	1272.16	-147.85
			23.6	5068.87	11080.6	1277.88	-159.683
			23.8	5068.05	11062.4	1282.74	-172.204
			24	5065.65	11057.4	1286.48	-180.62
			24.2	5063.17	11047.7	1290.59	-193.992
			24.4	5061.93	11033.6	1296.97	-203.102
			24.6	5062.44	11036.6	1303.12	-199.401
			24.8	5062.59	11044.2	1306.17	-192.072
			25	5062.5	11061.7	1308.41	-175.49
			25.2	5062.7	11067.8	1318.96	-158.794
			25.4	5065.51	11078.1	1321.63	-144.939
			25.6	5066.45	11078.9	1322.28	-138.161
			25.8	5066.29	11079	1321.98	-131.693
			26	5065.45	11063.7	1320.48	-123.755
			26.2	5065.11	11039.9	1314.36	-124.788
			26.4	5063.32	11030.7	1306.66	-127.922
			26.6	5060.68	11025.7	1306.6	-131.052
			26.8	5058.72	11023.3	1308.04	-134.299
			27	5056.36	11049.4	1305.99	-130.487
			27.2	5052.94	11068.6	1305.95	-128.602
			27.4	5053.43	11084.6	1308.53	-127.093
			27.6	5054.87	11092.2	1311.04	-124.536
			27.8	5055.99	11085.9	1313.82	-124.655
			28	5057.02	11079.2	1316.67	-122.079
			28.2	5056.66	11073.7	1315.9	-117.322
			28.4	5056.22	11070.6	1314.97	-110.06
			28.6	5055.43	11068.1	1313.54	-102.747
			28.8	5055.28	11061.2	1313.52	-102.683
			29	5055.54	11054.9	1314.31	-97.9091
			29.2	5056.13	11058.2	1315.71	-91.1301
			29.4	5056.85	11068.1	1317.72	-86.8449
			29.6	5054.81	11078	1323.43	-82.3265
			29.8	5053.72	11099.6	1326.14	-78.2797
			30	5053.05	11099.4	1328.01	-84.5584
			30.2	5050.68	11101.1	1330.72	-88.9543
			30.4	5048.1	11103.7	1333.54	-92.4098
			30.6	5044.66	11105.1	1338.47	-95.8048
			30.8	5044.17	11099.4	1340.29	-102.111
			31	5045.24	11098.4	1340.37	-104.8
			31.2	5045.84	11101.2	1340.84	-103.125
			31.4	5046.23	11107.2	1341.21	-97.7432
			31.6	5046.59	11115.8	1341.61	-96.2049
			31.8	5047.35	11117.4	1344.12	-92.045
			32	5048.93	11114.7	1341.99	-88.1089
			32.2	5050.88	11112.5	1337.75	-88.889
			32.4	5052.04	11103.6	1334.07	-90.7691
			32.6	5050.36	11098.7	1331.03	-95.8876
			32.8	5048.07	11095	1327.81	-101.927
			33	5047.12	11069.4	1324.1	-136.211
			33.2	5044.83	11051.9	1320.89	-154.936
			33.4	5042.04	11038.6	1320.41	-165.747
			33.6	5040.04	11024.3	1324.45	-176.385
			33.8	5039.18	11020	1329.33	-177.569
			34	5039.41	11029.3	1334.99	-175.869
			34.2	5039.79	11048.1	1342.85	-172.213
			34.4	5039.76	11045.7	1347.18	-171.726
			34.6	5039.27	11039.9	1348.9	-168.42
			34.8	5038.57	11034	1349.91	-164.877
			35	5038.45	11031.1	1347.99	-155.263
			35.2	5040.21	11029.9	1344.73	-146.693
			35.4	5043.02	11039	1341.49	-144.335
			35.6	5044.74	11061.8	1338.94	-137.976
			35.8	5044.5	11084.7	1334.88	-133.733
			36	5042.07	11104.9	1332.34	-131.458
			36.2	5039.17	11113.5	1333.99	-129.27
			36.4	5036.73	11115	1338.47	-131.386
			36.6	5036.92	11113.8	1345.51	-135.152
			36.8	5037.52	11101	1351.59	-144.207
			37	5038.74	11087.9	1356.14	-153.238
			37.2	5039.32	11081.2	1359.67	-157.276
			37.4	5040.58	11073.3	1362.02	-160.873
			37.6	5041.13	11064.6	1362.72	-161.731
			37.8	5041.79	11070	1362.53	-155.676
			38	5042.99	11074.2	1358.15	-148.974
			38.2	5046.82	11077	1350.25	-139.675
			38.4	5047.77	11078.3	1343.26	-127.214
			38.6	5047.92	11078.7	1336.6	-113.385
			38.8	5047.84	11080.3	1327.44	-104.372
			39	5047.17	11101.8	1321.12	-101.409
			39.2	5045.68	11112.3	1320.54	-107.627
			39.4	5045.53	11110.6	1320.02	-114.455
			39.6	5046.41	11107.4	1319.56	-123.458
			39.8	5045.17	11102.7	1329.13	-134.278
			40	5046.43	11083.8	1340.49	-147.409
			40.2	5047.59	11077.6	1351	-150.955
			40.4	5047.63	11066.1	1360.11	-118.757
			40.6	5048.53	11056.5	1364.94	28.5541
			40.8	5050.58	11056	1357.39	239.346
			41	5052.22	10442.4	1346.76	449.336
			41.2	5053.05	9233.91	1340.82	687.744
			41.4	5053.83	7890.43	1334.33	908.071
			41.6	5054.54	7116.56	1327.04	1036.62
			41.8	5054.17	6280.25	1321.18	1158.66
			42	5053.19	5842.54	1316.14	1221.58
			42.2	5052.14	5519.88	1312.63	1265.98
			42.4	5050.93	5312.79	1310.39	1290.72
			42.6	5049.24	5147.51	1310.2	1306.14
			42.8	5048.49	5114.9	1317.91	1309.63
			43	5047.47	5077.97	1320.39	1313.15
			43.2	5048.87	5059.9	1324.39	1316.43
			43.4	5051.07	5053.46	1333.73	1318.57
			43.6	5050.62	5050.07	1340.78	1319.83
			43.8	5050.85	5050.34	1343.5	1324.59
			44	5052.13	5048.9	1342.99	1326.38
			44.2	5052.84	5048.22	1343.73	1330.81
			44.4	5053.29	5049.48	1345.02	1342.17
			44.6	5054.21	5053.27	1342.82	1353.05
			44.8	5055.77	5050.7	1339.44	1355.17
			45	5058.15	5048.65	1334.79	1359.31
			45.2	5059.54	5048.03	1326.67	1363
			45.4	5059.43	5048.11	1320.27	1366.37
			45.6	5058.02	5048.09	1315.69	1358.56
			45.8	5055.75	5047.69	1312.47	1347.88
			46	5052.78	5046.75	1308.5	1337.92
			46.2	5050.36	5054.62	1306.46	1326.79
			46.4	5048.37	5059.92	1305.6	1323.78
			46.6	5046.44	5062.59	1303.87	1321.24
			46.8	5045.79	5063.37	1302.73	1321.51
			47	5046.07	5062.3	1301.45	1322.78
			47.2	5047.52	5060.31	1298.99	1322.82
			47.4	5052.13	5059.3	1297.01	1327.46
			47.6	5055.14	5059.38	1290.9	1331.33
			47.8	5056.15	5061.94	1288.94	1332.71
			48	5054.46	5060.71	1289.18	1332.96
			48.2	5049.94	5057.74	1283.76	1334.17
			48.4	5043.9	5055.61	1274.32	1325.81
			48.6	5043.14	5052.93	1270.12	1317.58
			48.8	5041.57	5050.83	1269.2	1308.81
			49	5040.32	5052.51	1274.72	1297.52
			49.2	5039.87	5054.3	1282.45	1281.96
			49.4	5039.43	5056	1290.89	1277.74
			49.6	5040.67	5056.45	1300.56	1275.59
			49.8	5041.64	5056.13	1308.31	1275.76
			50	5048.14	5060.28	1293.98	1304.83

## Sheet: Figure_1e
				nu	magnetic field	Delta rhoyx
				0.542373	-50	3.24695
				0.542373	-49.8	9.67453
				0.542373	-49.6	-5.69684
				0.542373	-49.4	-8.51624
				0.542373	-49.2	-4.12332
				0.542373	-49	0.96052
				0.542373	-48.8	16.2287
				0.542373	-48.6	26.8691
				0.542373	-48.4	40.0784
				0.542373	-48.2	35.8713
				0.542373	-48	23.2124
				0.542373	-47.8	17.1769
				0.542373	-47.6	6.64218
				0.542373	-47.4	-3.20862
				0.542373	-47.2	-10.6418
				0.542373	-47	-13.9648
				0.542373	-46.8	-13.6639
				0.542373	-46.6	-3.52329
				0.542373	-46.4	9.88517
				0.542373	-46.2	20.3232
				0.542373	-46	33.6057
				0.542373	-45.8	33.396
				0.542373	-45.6	25.4622
				0.542373	-45.4	13.1995
				0.542373	-45.2	0.186712
				0.542373	-45	-21.0276
				0.542373	-44.8	-23.0312
				0.542373	-44.6	-24.559
				0.542373	-44.4	-21.518
				0.542373	-44.2	-14.5336
				0.542373	-44	-4.35613
				0.542373	-43.8	6.72801
				0.542373	-43.6	29.5297
				0.542373	-43.4	42.762
				0.542373	-43.2	45.0919
				0.542373	-43	36.8646
				0.542373	-42.8	19.799
				0.542373	-42.6	5.80497
				0.542373	-42.4	-0.744097
				0.542373	-42.2	-5.92259
				0.542373	-42	-9.27835
				0.542373	-41.8	-6.41813
				0.542373	-41.6	-6.90654
				0.542373	-41.4	-5.82758
				0.542373	-41.2	-2.39843
				0.542373	-41	6.66881
				0.542373	-40.8	19.1119
				0.542373	-40.6	23.7612
				0.542373	-40.4	13.4319
				0.542373	-40.2	8.48602
				0.542373	-40	2.96795
				0.542373	-39.8	-8.94274
				0.542373	-39.6	-5.27126
				0.542373	-39.4	-0.332692
				0.542373	-39.2	-0.307389
				0.542373	-39	5.83663
				0.542373	-38.8	17.7237
				0.542373	-38.6	23.263
				0.542373	-38.4	24.9982
				0.542373	-38.2	22.3079
				0.542373	-38	13.8995
				0.542373	-37.8	12.7213
				0.542373	-37.6	12.0012
				0.542373	-37.4	5.55662
				0.542373	-37.2	-4.9269
				0.542373	-37	-7.91145
				0.542373	-36.8	-9.96993
				0.542373	-36.6	-10.4639
				0.542373	-36.4	-10.3113
				0.542373	-36.2	4.13086
				0.542373	-36	15.8663
				0.542373	-35.8	17.3206
				0.542373	-35.6	23.404
				0.542373	-35.4	25.4901
				0.542373	-35.2	21.6507
				0.542373	-35	11.0421
				0.542373	-34.8	-15.8295
				0.542373	-34.6	-32.3523
				0.542373	-34.4	-36.3352
				0.542373	-34.2	-36.458
				0.542373	-34	-24.7487
				0.542373	-33.8	-7.35291
				0.542373	-33.6	11.2663
				0.542373	-33.4	24.5029
				0.542373	-33.2	22.3239
				0.542373	-33	23.8527
				0.542373	-32.8	10.4997
				0.542373	-32.6	-0.42117
				0.542373	-32.4	-13.1641
				0.542373	-32.2	-31.5705
				0.542373	-32	-48.7703
				0.542373	-31.8	-39.2666
				0.542373	-31.6	-27.1131
				0.542373	-31.4	-16.4474
				0.542373	-31.2	-6.29636
				0.542373	-31	-2.69221
				0.542373	-30.8	1.0403
				0.542373	-30.6	-2.31855
				0.542373	-30.4	-9.55721
				0.542373	-30.2	-24.4875
				0.542373	-30	-28.4089
				0.542373	-29.8	-42.4346
				0.542373	-29.6	-47.0611
				0.542373	-29.4	-43.6197
				0.542373	-29.2	-23.8769
				0.542373	-29	-4.11251
				0.542373	-28.8	9.05283
				0.542373	-28.6	14.3354
				0.542373	-28.4	20.9997
				0.542373	-28.2	21.0771
				0.542373	-28	18.9146
				0.542373	-27.8	14.7772
				0.542373	-27.6	-3.99752
				0.542373	-27.4	-15.2704
				0.542373	-27.2	-23.1885
				0.542373	-27	-20.9216
				0.542373	-26.8	-22.1018
				0.542373	-26.6	-11.2169
				0.542373	-26.4	5.1661
				0.542373	-26.2	10.7827
				0.542373	-26	21.2236
				0.542373	-25.8	23.027
				0.542373	-25.6	19.1346
				0.542373	-25.4	13.4873
				0.542373	-25.2	1.31738
				0.542373	-25	-23.5015
				0.542373	-24.8	-44.0819
				0.542373	-24.6	-48.2879
				0.542373	-24.4	-48.1874
				0.542373	-24.2	-34.6426
				0.542373	-24	-26.603
				0.542373	-23.8	-8.95525
				0.542373	-23.6	5.45084
				0.542373	-23.4	12.5927
				0.542373	-23.2	15.2831
				0.542373	-23	3.19319
				0.542373	-22.8	-15.1832
				0.542373	-22.6	-26.058
				0.542373	-22.4	-40.2853
				0.542373	-22.2	-52.4078
				0.542373	-22	-54.9935
				0.542373	-21.8	-43.7407
				0.542373	-21.6	-34.2737
				0.542373	-21.4	-18.4639
				0.542373	-21.2	7.96361
				0.542373	-21	14.1936
				0.542373	-20.8	20.0246
				0.542373	-20.6	17.1151
				0.542373	-20.4	0.886886
				0.542373	-20.2	-7.39211
				0.542373	-20	-14.3159
				0.542373	-19.8	-29.9482
				0.542373	-19.6	-28.9285
				0.542373	-19.4	-42.3507
				0.542373	-19.2	-46.0946
				0.542373	-19	-42.518
				0.542373	-18.8	-34.0702
				0.542373	-18.6	-27.1156
				0.542373	-18.4	-10.67
				0.542373	-18.2	-10.3233
				0.542373	-18	-13.1782
				0.542373	-17.8	-11.5423
				0.542373	-17.6	-13.1729
				0.542373	-17.4	-19.7323
				0.542373	-17.2	-23.7195
				0.542373	-17	-26.0514
				0.542373	-16.8	-23.4643
				0.542373	-16.6	-16.2053
				0.542373	-16.4	-10.7722
				0.542373	-16.2	-7.85336
				0.542373	-16	0.52128
				0.542373	-15.8	6.14086
				0.542373	-15.6	6.4251
				0.542373	-15.4	1.08633
				0.542373	-15.2	-10.2512
				0.542373	-15	-21.3542
				0.542373	-14.8	-26.538
				0.542373	-14.6	-29.0008
				0.542373	-14.4	-25.4485
				0.542373	-14.2	-22.154
				0.542373	-14	-17.8861
				0.542373	-13.8	-11.5672
				0.542373	-13.6	11.6894
				0.542373	-13.4	11.1644
				0.542373	-13.2	15.2699
				0.542373	-13	11.5486
				0.542373	-12.8	-2.50674
				0.542373	-12.6	-17.6059
				0.542373	-12.4	-27.8885
				0.542373	-12.2	-38.2424
				0.542373	-12	-51.7019
				0.542373	-11.8	-54.0922
				0.542373	-11.6	-49.4227
				0.542373	-11.4	-20.9367
				0.542373	-11.2	-4.62091
				0.542373	-11	5.4025
				0.542373	-10.8	16.9636
				0.542373	-10.6	13.7467
				0.542373	-10.4	2.53966
				0.542373	-10.2	-13.8852
				0.542373	-10	-29.1632
				0.542373	-9.8	-51.2636
				0.542373	-9.6	-65.7578
				0.542373	-9.4	-77.4535
				0.542373	-9.2	-76.0033
				0.542373	-9	-58.6198
				0.542373	-8.8	-34.8913
				0.542373	-8.6	-11.5347
				0.542373	-8.4	4.72942
				0.542373	-8.2	6.456
				0.542373	-8	-3.41956
				0.542373	-7.8	-9.03065
				0.542373	-7.6	-21.2207
				0.542373	-7.4	-34.9408
				0.542373	-7.2	-43.5929
				0.542373	-7	-52.5797
				0.542373	-6.8	-56.8981
				0.542373	-6.6	-46.0292
				0.542373	-6.4	-44.2331
				0.542373	-6.2	-36.0072
				0.542373	-6	-15.1829
				0.542373	-5.8	-2.91428
				0.542373	-5.6	12.0592
				0.542373	-5.4	17.5039
				0.542373	-5.2	11.7192
				0.542373	-5	-1.5702
				0.542373	-4.8	-8.03336
				0.542373	-4.6	-16.5969
				0.542373	-4.4	-19.0876
				0.542373	-4.2	-21.964
				0.542373	-4	-28.2044
				0.542373	-3.8	-22.2786
				0.542373	-3.6	-7.26338
				0.542373	-3.4	4.94116
				0.542373	-3.2	18.7581
				0.542373	-3	8.85159
				0.542373	-2.8	1.48321
				0.542373	-2.6	-6.65616
				0.542373	-2.4	-21.5705
				0.542373	-2.2	-43.2876
				0.542373	-2	-46.528
				0.542373	-1.8	-44.5223
				0.542373	-1.6	-43.9618
				0.542373	-1.4	-37.9737
				0.542373	-1.2	-24.6275
				0.542373	-1	-17.8497
				0.542373	-0.8	-5.78145
				0.542373	-0.6	5.05363
				0.542373	-0.4	5.00362
				0.542373	-0.2	0.838928
				0.542373	0	-8.62486
				0.542373	0.2	-25.8593
				0.542373	0.4	-32.3335
				0.542373	0.6	-34.7635
				0.542373	0.8	-35.7819
				0.542373	1	-24.103
				0.542373	1.2	-10.4819
				0.542373	1.4	-2.19724
				0.542373	1.6	3.78044
				0.542373	1.8	8.25429
				0.542373	2	6.61972
				0.542373	2.2	7.52669
				0.542373	2.4	-4.66658
				0.542373	2.6	-21.0455
				0.542373	2.8	-28.4248
				0.542373	3	-36.1721
				0.542373	3.2	-40.9356
				0.542373	3.4	-35.31
				0.542373	3.6	-26.3322
				0.542373	3.8	-3.52234
				0.542373	4	17.1553
				0.542373	4.2	35.7848
				0.542373	4.4	35.6502
				0.542373	4.6	22.0719
				0.542373	4.8	2.11823
				0.542373	5	-19.1953
				0.542373	5.2	-28.546
				0.542373	5.4	-39.9984
				0.542373	5.6	-35.0407
				0.542373	5.8	-23.2672
				0.542373	6	-8.82834
				0.542373	6.2	5.77511
				0.542373	6.4	18.3834
				0.542373	6.6	19.7922
				0.542373	6.8	22.5843
				0.542373	7	14.8277
				0.542373	7.2	3.07586
				0.542373	7.4	-6.61613
				0.542373	7.6	-17.2958
				0.542373	7.8	-31.9182
				0.542373	8	-34.9081
				0.542373	8.2	-31.9352
				0.542373	8.4	-32.3418
				0.542373	8.6	-20.4817
				0.542373	8.8	-6.48364
				0.542373	9	2.61419
				0.542373	9.2	22.3321
				0.542373	9.4	21.9954
				0.542373	9.6	16.9364
				0.542373	9.8	13.1639
				0.542373	10	3.31226
				0.542373	10.2	-12.4944
				0.542373	10.4	-20.1953
				0.542373	10.6	-20.9223
				0.542373	10.8	-17.675
				0.542373	11	1.8376
				0.542373	11.2	14.7052
				0.542373	11.4	22.3241
				0.542373	11.6	32.0905
				0.542373	11.8	31.1079
				0.542373	12	25.9177
				0.542373	12.2	17.4667
				0.542373	12.4	8.39203
				0.542373	12.6	2.84349
				0.542373	12.8	3.91981
				0.542373	13	-1.72736
				0.542373	13.2	0.975298
				0.542373	13.4	5.35333
				0.542373	13.6	13.6649
				0.542373	13.8	22.7454
				0.542373	14	32.5312
				0.542373	14.2	34.3884
				0.542373	14.4	25.7319
				0.542373	14.6	27.1696
				0.542373	14.8	17.4195
				0.542373	15	8.07483
				0.542373	15.2	5.1904
				0.542373	15.4	-15.303
				0.542373	15.6	-24.2554
				0.542373	15.8	-14.5722
				0.542373	16	2.11902
				0.542373	16.2	12.2048
				0.542373	16.4	23.8945
				0.542373	16.6	25.5836
				0.542373	16.8	27.9248
				0.542373	17	24.9165
				0.542373	17.2	10.1967
				0.542373	17.4	-3.77559
				0.542373	17.6	-19.6999
				0.542373	17.8	-39.3193
				0.542373	18	-43.7687
				0.542373	18.2	-40.9665
				0.542373	18.4	-37.1952
				0.542373	18.6	-13.7675
				0.542373	18.8	-9.33001
				0.542373	19	-2.62702
				0.542373	19.2	10.1797
				0.542373	19.4	20.154
				0.542373	19.6	14.9327
				0.542373	19.8	3.61791
				0.542373	20	-4.95713
				0.542373	20.2	-11.3931
				0.542373	20.4	-16.2906
				0.542373	20.6	-17.1681
				0.542373	20.8	-18.4016
				0.542373	21	-6.54027
				0.542373	21.2	4.85489
				0.542373	21.4	9.25518
				0.542373	21.6	17.3557
				0.542373	21.8	21.5259
				0.542373	22	22.5869
				0.542373	22.2	16.4848
				0.542373	22.4	3.49072
				0.542373	22.6	-3.31555
				0.542373	22.8	-13.0122
				0.542373	23	-25.0954
				0.542373	23.2	-28.3866
				0.542373	23.4	-24.7228
				0.542373	23.6	-23.5094
				0.542373	23.8	-14.5942
				0.542373	24	-1.28694
				0.542373	24.2	7.7735
				0.542373	24.4	16.201
				0.542373	24.6	21.7969
				0.542373	24.8	14.8906
				0.542373	25	4.82257
				0.542373	25.2	-6.5135
				0.542373	25.4	-23.4848
				0.542373	25.6	-30.7957
				0.542373	25.8	-26.4511
				0.542373	26	-21.8526
				0.542373	26.2	-0.202653
				0.542373	26.4	16.2373
				0.542373	26.6	14.365
				0.542373	26.8	11.9114
				0.542373	27	3.52666
				0.542373	27.2	-4.80807
				0.542373	27.4	-10.066
				0.542373	27.6	-18.8623
				0.542373	27.8	-25.7215
				0.542373	28	-24.5666
				0.542373	28.2	-28.8977
				0.542373	28.4	-33.5644
				0.542373	28.6	-29.7509
				0.542373	28.8	-20.1551
				0.542373	29	-15.7129
				0.542373	29.2	-7.21591
				0.542373	29.4	-11.058
				0.542373	29.6	-14.9562
				0.542373	29.8	-17.9388
				0.542373	30	-23.0232
				0.542373	30.2	-38.9295
				0.542373	30.4	-40.3075
				0.542373	30.6	-43.559
				0.542373	30.8	-51.1435
				0.542373	31	-43.0343
				0.542373	31.2	-38.188
				0.542373	31.4	-29.5476
				0.542373	31.6	-11.748
				0.542373	31.8	-5.39015
				0.542373	32	0.579859
				0.542373	32.2	4.17119
				0.542373	32.4	-1.206
				0.542373	32.6	-14.1082
				0.542373	32.8	-18.6884
				0.542373	33	-35.683
				0.542373	33.2	-53.8725
				0.542373	33.4	-55.4273
				0.542373	33.6	-33.5757
				0.542373	33.8	-12.5892
				0.542373	34	0.820831
				0.542373	34.2	6.01018
				0.542373	34.4	12.5606
				0.542373	34.6	11.1178
				0.542373	34.8	6.49015
				0.542373	35	-4.57645
				0.542373	35.2	-12.915
				0.542373	35.4	-29.7351
				0.542373	35.6	-37.1232
				0.542373	35.8	-34.2585
				0.542373	36	-22.248
				0.542373	36.2	-8.79546
				0.542373	36.4	-2.5197
				0.542373	36.6	-1.64806
				0.542373	36.8	2.20835
				0.542373	37	6.9266
				0.542373	37.2	10.7651
				0.542373	37.4	9.26854
				0.542373	37.6	-5.60357
				0.542373	37.8	-15.2127
				0.542373	38	-26.7352
				0.542373	38.2	-28.9199
				0.542373	38.4	-30.0003
				0.542373	38.6	-17.9089
				0.542373	38.8	-4.52661
				0.542373	39	5.12081
				0.542373	39.2	18.488
				0.542373	39.4	20.0991
				0.542373	39.6	14.4662
				0.542373	39.8	10.4534
				0.542373	40	-4.49885
				0.542373	40.2	-17.4754
				0.542373	40.4	-23.7976
				0.542373	40.6	-31.7375
				0.542373	40.8	-27.2323
				0.542373	41	-21.5372
				0.542373	41.2	-17.1343
				0.542373	41.4	-9.85309
				0.542373	41.6	3.03085
				0.542373	41.8	14.2662
				0.542373	42	31.062
				0.542373	42.2	35.1928
				0.542373	42.4	26.6602
				0.542373	42.6	-0.0748689
				0.542373	42.8	-12.3868
				0.542373	43	-11.1422
				0.542373	43.2	-7.28688
				0.542373	43.4	1.39335
				0.542373	43.6	7.35401
				0.542373	43.8	10.7138
				0.542373	44	16.9148
				0.542373	44.2	28.2332
				0.542373	44.4	32.4412
				0.542373	44.6	19.8168
				0.542373	44.8	3.75526
				0.542373	45	-9.35538
				0.542373	45.2	-17.5323
				0.542373	45.4	-22.6194
				0.542373	45.6	-25.7618
				0.542373	45.8	-24.9755
				0.542373	46	-23.4503
				0.542373	46.2	-15.0352
				0.542373	46.4	1.32578
				0.542373	46.6	8.66379
				0.542373	46.8	21.9909
				0.542373	47	30.5968
				0.542373	47.2	24.5074
				0.542373	47.4	9.20578
				0.542373	47.6	-9.03848
				0.542373	47.8	-18.1157
				0.542373	48	-22.0538
				0.542373	48.2	-17.6229
				0.542373	48.4	-12.048
				0.542373	48.6	3.5212
				0.542373	48.8	16.8759
				0.542373	49	12.3826
				0.542373	49.2	20.9412
				0.542373	49.4	33.7485
				0.542373	49.6	29.9206
				0.542373	49.8	22.6779
				0.542373	50	-15.63
				0.569492	-50	27.1354
				0.569492	-49.8	-6.89014
				0.569492	-49.6	13.6398
				0.569492	-49.4	4.02826
				0.569492	-49.2	15.7287
				0.569492	-49	6.34751
				0.569492	-48.8	3.91854
				0.569492	-48.6	3.79178
				0.569492	-48.4	-21.7134
				0.569492	-48.2	-23.5622
				0.569492	-48	-21.5641
				0.569492	-47.8	-14.6758
				0.569492	-47.6	14.0599
				0.569492	-47.4	32.6513
				0.569492	-47.2	35.8584
				0.569492	-47	47.6911
				0.569492	-46.8	49.5867
				0.569492	-46.6	47.2741
				0.569492	-46.4	39.5758
				0.569492	-46.2	26.7246
				0.569492	-46	4.94959
				0.569492	-45.8	-10.2546
				0.569492	-45.6	-17.9996
				0.569492	-45.4	-29.3259
				0.569492	-45.2	-2.89411
				0.569492	-45	17.5466
				0.569492	-44.8	21.5431
				0.569492	-44.6	32.9017
				0.569492	-44.4	38.1925
				0.569492	-44.2	16.1427
				0.569492	-44	4.22009
				0.569492	-43.8	1.90443
				0.569492	-43.6	-6.80076
				0.569492	-43.4	-18.7118
				0.569492	-43.2	-28.185
				0.569492	-43	-38.2327
				0.569492	-42.8	-25.4948
				0.569492	-42.6	-16.4458
				0.569492	-42.4	-5.39435
				0.569492	-42.2	14.7241
				0.569492	-42	26.5947
				0.569492	-41.8	19.8895
				0.569492	-41.6	18.1338
				0.569492	-41.4	13.6197
				0.569492	-41.2	-6.00173
				0.569492	-41	-11.5968
				0.569492	-40.8	-18.6663
				0.569492	-40.6	-21.999
				0.569492	-40.4	-18.8132
				0.569492	-40.2	-15.9749
				0.569492	-40	-14.2158
				0.569492	-39.8	-0.881137
				0.569492	-39.6	0.978555
				0.569492	-39.4	1.97995
				0.569492	-39.2	0.229917
				0.569492	-39	-4.40174
				0.569492	-38.8	-8.79151
				0.569492	-38.6	-6.64495
				0.569492	-38.4	-13.0066
				0.569492	-38.2	-1.38201
				0.569492	-38	3.62994
				0.569492	-37.8	1.5004
				0.569492	-37.6	16.7944
				0.569492	-37.4	21.4514
				0.569492	-37.2	20.3422
				0.569492	-37	21.0269
				0.569492	-36.8	16.7364
				0.569492	-36.6	1.96595
				0.569492	-36.4	-3.24724
				0.569492	-36.2	2.29412
				0.569492	-36	-8.15081
				0.569492	-35.8	-2.91721
				0.569492	-35.6	-1.58976
				0.569492	-35.4	-4.04964
				0.569492	-35.2	-2.76425
				0.569492	-35	4.53642
				0.569492	-34.8	8.79546
				0.569492	-34.6	21.9927
				0.569492	-34.4	21.9847
				0.569492	-34.2	16.0502
				0.569492	-34	13.661
				0.569492	-33.8	9.1998
				0.569492	-33.6	5.71965
				0.569492	-33.4	8.65973
				0.569492	-33.2	6.18041
				0.569492	-33	-9.53493
				0.569492	-32.8	-9.85527
				0.569492	-32.6	-5.76407
				0.569492	-32.4	-0.973538
				0.569492	-32.2	9.48521
				0.569492	-32	17.1051
				0.569492	-31.8	11.8841
				0.569492	-31.6	25.8311
				0.569492	-31.4	20.827
				0.569492	-31.2	18.9745
				0.569492	-31	19.0128
				0.569492	-30.8	11.2181
				0.569492	-30.6	-0.471624
				0.569492	-30.4	-4.4436
				0.569492	-30.2	3.98048
				0.569492	-30	3.35882
				0.569492	-29.8	10.997
				0.569492	-29.6	12.8877
				0.569492	-29.4	12.9411
				0.569492	-29.2	20.8521
				0.569492	-29	17.7498
				0.569492	-28.8	11.4978
				0.569492	-28.6	7.29099
				0.569492	-28.4	-7.1727
				0.569492	-28.2	-18.7226
				0.569492	-28	-19.8413
				0.569492	-27.8	-18.9911
				0.569492	-27.6	-13.9714
				0.569492	-27.4	1.21753
				0.569492	-27.2	14.533
				0.569492	-27	24.7462
				0.569492	-26.8	39.734
				0.569492	-26.6	37.2349
				0.569492	-26.4	23.4824
				0.569492	-26.2	15.7943
				0.569492	-26	3.4393
				0.569492	-25.8	-4.85402
				0.569492	-25.6	1.25025
				0.569492	-25.4	4.35473
				0.569492	-25.2	21.912
				0.569492	-25	19.419
				0.569492	-24.8	14.5329
				0.569492	-24.6	15.3234
				0.569492	-24.4	15.8851
				0.569492	-24.2	15.6003
				0.569492	-24	9.46286
				0.569492	-23.8	3.49266
				0.569492	-23.6	-1.03616
				0.569492	-23.4	-0.983347
				0.569492	-23.2	2.55113
				0.569492	-23	-9.96068
				0.569492	-22.8	-6.97558
				0.569492	-22.6	-6.0768
				0.569492	-22.4	-1.70019
				0.569492	-22.2	15.5153
				0.569492	-22	21.0369
				0.569492	-21.8	27.5047
				0.569492	-21.6	33.1477
				0.569492	-21.4	27.0967
				0.569492	-21.2	14.6931
				0.569492	-21	2.51575
				0.569492	-20.8	-4.3838
				0.569492	-20.6	-1.42282
				0.569492	-20.4	8.96311
				0.569492	-20.2	12.7441
				0.569492	-20	11.4044
				0.569492	-19.8	12.134
				0.569492	-19.6	13.6714
				0.569492	-19.4	18.221
				0.569492	-19.2	25.8259
				0.569492	-19	23.4331
				0.569492	-18.8	26.3572
				0.569492	-18.6	26.3258
				0.569492	-18.4	14.6327
				0.569492	-18.2	7.45319
				0.569492	-18	6.60963
				0.569492	-17.8	-1.05704
				0.569492	-17.6	-6.7362
				0.569492	-17.4	-7.98236
				0.569492	-17.2	-9.21281
				0.569492	-17	-4.14408
				0.569492	-16.8	8.03761
				0.569492	-16.6	6.59087
				0.569492	-16.4	7.02248
				0.569492	-16.2	3.95644
				0.569492	-16	-9.56804
				0.569492	-15.8	-13.5625
				0.569492	-15.6	-15.1463
				0.569492	-15.4	-18.4484
				0.569492	-15.2	-11.2147
				0.569492	-15	-5.19252
				0.569492	-14.8	-5.69453
				0.569492	-14.6	-2.81024
				0.569492	-14.4	1.27136
				0.569492	-14.2	-11.8741
				0.569492	-14	-8.83407
				0.569492	-13.8	-10.8874
				0.569492	-13.6	-18.4271
				0.569492	-13.4	-30.0877
				0.569492	-13.2	-39.8975
				0.569492	-13	-37.1748
				0.569492	-12.8	-29.8626
				0.569492	-12.6	-22.7512
				0.569492	-12.4	-13.1887
				0.569492	-12.2	3.32281
				0.569492	-12	11.8004
				0.569492	-11.8	13.6405
				0.569492	-11.6	19.2305
				0.569492	-11.4	25.7953
				0.569492	-11.2	26.6262
				0.569492	-11	26.0857
				0.569492	-10.8	14.0237
				0.569492	-10.6	-2.63623
				0.569492	-10.4	-6.02636
				0.569492	-10.2	2.43047
				0.569492	-10	11.5361
				0.569492	-9.8	32.6798
				0.569492	-9.6	29.5413
				0.569492	-9.4	37.905
				0.569492	-9.2	44.6977
				0.569492	-9	46.6666
				0.569492	-8.8	43.8456
				0.569492	-8.6	36.9025
				0.569492	-8.4	15.8984
				0.569492	-8.2	2.87791
				0.569492	-8	-10.7833
				0.569492	-7.8	-23.3218
				0.569492	-7.6	-24.5037
				0.569492	-7.4	-15.6418
				0.569492	-7.2	-10.9863
				0.569492	-7	-5.40183
				0.569492	-6.8	3.04296
				0.569492	-6.6	4.34704
				0.569492	-6.4	7.80506
				0.569492	-6.2	2.78394
				0.569492	-6	-9.38335
				0.569492	-5.8	-15.3204
				0.569492	-5.6	-18.5801
				0.569492	-5.4	-21.303
				0.569492	-5.2	-21.6205
				0.569492	-5	-15.5628
				0.569492	-4.8	-10.8788
				0.569492	-4.6	4.9918
				0.569492	-4.4	8.45183
				0.569492	-4.2	10.4844
				0.569492	-4	14.1375
				0.569492	-3.8	9.2452
				0.569492	-3.6	0.601304
				0.569492	-3.4	-2.51676
				0.569492	-3.2	-10.3419
				0.569492	-3	-24.1888
				0.569492	-2.8	-24.4581
				0.569492	-2.6	-28.1431
				0.569492	-2.4	-19.8047
				0.569492	-2.2	-6.79389
				0.569492	-2	5.61759
				0.569492	-1.8	16.6983
				0.569492	-1.6	16.2188
				0.569492	-1.4	3.91609
				0.569492	-1.2	1.61773
				0.569492	-1	2.9404
				0.569492	-0.8	-1.60037
				0.569492	-0.6	-12.1899
				0.569492	-0.4	-10.0025
				0.569492	-0.2	-11.938
				0.569492	0	-5.8022
				0.569492	0.2	4.45472
				0.569492	0.4	9.22973
				0.569492	0.6	17.64
				0.569492	0.8	10.0191
				0.569492	1	4.75413
				0.569492	1.2	5.67713
				0.569492	1.4	8.69843
				0.569492	1.6	3.92552
				0.569492	1.8	-3.98799
				0.569492	2	-9.41877
				0.569492	2.2	-16.0381
				0.569492	2.4	-11.4024
				0.569492	2.6	-4.71453
				0.569492	2.8	0.539695
				0.569492	3	17.4412
				0.569492	3.2	34.209
				0.569492	3.4	39.832
				0.569492	3.6	46.4118
				0.569492	3.8	43.8952
				0.569492	4	21.2044
				0.569492	4.2	13.0787
				0.569492	4.4	2.03499
				0.569492	4.6	-15.6106
				0.569492	4.8	-24.0696
				0.569492	5	-20.3329
				0.569492	5.2	-6.08461
				0.569492	5.4	16.8266
				0.569492	5.6	27.1003
				0.569492	5.8	20.9629
				0.569492	6	25.3315
				0.569492	6.2	25.8088
				0.569492	6.4	17.0699
				0.569492	6.6	14.5534
				0.569492	6.8	-0.877396
				0.569492	7	-15.3605
				0.569492	7.2	-16.5066
				0.569492	7.4	-19.6402
				0.569492	7.6	-15.5366
				0.569492	7.8	0.815333
				0.569492	8	4.82721
				0.569492	8.2	6.50716
				0.569492	8.4	9.28642
				0.569492	8.6	9.03356
				0.569492	8.8	8.01699
				0.569492	9	6.27529
				0.569492	9.2	4.06714
				0.569492	9.4	0.525412
				0.569492	9.6	10.4463
				0.569492	9.8	6.01027
				0.569492	10	4.3733
				0.569492	10.2	14.1657
				0.569492	10.4	29.2191
				0.569492	10.6	35.4336
				0.569492	10.8	39.1932
				0.569492	11	33.7755
				0.569492	11.2	24.9874
				0.569492	11.4	17.3886
				0.569492	11.6	7.85899
				0.569492	11.8	-4.20807
				0.569492	12	-6.38987
				0.569492	12.2	-9.81435
				0.569492	12.4	-6.7392
				0.569492	12.6	-5.47847
				0.569492	12.8	-5.12413
				0.569492	13	2.86764
				0.569492	13.2	8.25859
				0.569492	13.4	13.1096
				0.569492	13.6	22.319
				0.569492	13.8	19.1373
				0.569492	14	3.72847
				0.569492	14.2	-0.252178
				0.569492	14.4	0.098747
				0.569492	14.6	-3.15892
				0.569492	14.8	0.863992
				0.569492	15	4.5597
				0.569492	15.2	2.50592
				0.569492	15.4	5.66121
				0.569492	15.6	12.9927
				0.569492	15.8	15.2852
				0.569492	16	17.0402
				0.569492	16.2	14.2298
				0.569492	16.4	11.8409
				0.569492	16.6	7.61792
				0.569492	16.8	-3.86596
				0.569492	17	-19.7667
				0.569492	17.2	-23.3263
				0.569492	17.4	-21.0561
				0.569492	17.6	-9.08322
				0.569492	17.8	1.10921
				0.569492	18	7.45446
				0.569492	18.2	21.2691
				0.569492	18.4	24.9281
				0.569492	18.6	19.4427
				0.569492	18.8	13.3991
				0.569492	19	5.47466
				0.569492	19.2	-6.41037
				0.569492	19.4	-8.64576
				0.569492	19.6	-12.8234
				0.569492	19.8	-17.5201
				0.569492	20	-13.7694
				0.569492	20.2	-4.32024
				0.569492	20.4	-0.452446
				0.569492	20.6	-2.55871
				0.569492	20.8	8.52882
				0.569492	21	11.1181
				0.569492	21.2	15.8633
				0.569492	21.4	17.5751
				0.569492	21.6	3.4387
				0.569492	21.8	1.20117
				0.569492	22	2.59079
				0.569492	22.2	-0.19654
				0.569492	22.4	0.104355
				0.569492	22.6	-10.5177
				0.569492	22.8	-15.779
				0.569492	23	-6.44346
				0.569492	23.2	10.6162
				0.569492	23.4	23.1075
				0.569492	23.6	33.5226
				0.569492	23.8	36.4266
				0.569492	24	26.4919
				0.569492	24.2	17.292
				0.569492	24.4	10.7653
				0.569492	24.6	3.68698
				0.569492	24.8	-3.76692
				0.569492	25	-13.6203
				0.569492	25.2	-8.63494
				0.569492	25.4	13.948
				0.569492	25.6	21.2226
				0.569492	25.8	23.221
				0.569492	26	27.6457
				0.569492	26.2	24.7804
				0.569492	26.4	18.7897
				0.569492	26.6	12.2945
				0.569492	26.8	-1.73348
				0.569492	27	-19.4503
				0.569492	27.2	-21.624
				0.569492	27.4	-12.4377
				0.569492	27.6	-6.20451
				0.569492	27.8	-0.46792
				0.569492	28	1.0851
				0.569492	28.2	8.8955
				0.569492	28.4	10.6266
				0.569492	28.6	6.65718
				0.569492	28.8	0.516849
				0.569492	29	6.76553
				0.569492	29.2	5.80089
				0.569492	29.4	7.81499
				0.569492	29.6	-6.40369
				0.569492	29.8	-10.6384
				0.569492	30	-6.4073
				0.569492	30.2	5.96742
				0.569492	30.4	8.4205
				0.569492	30.6	20.698
				0.569492	30.8	28.4912
				0.569492	31	28.6745
				0.569492	31.2	28.7825
				0.569492	31.4	28.695
				0.569492	31.6	13.4025
				0.569492	31.8	8.42288
				0.569492	32	6.57589
				0.569492	32.2	0.271044
				0.569492	32.4	6.48672
				0.569492	32.6	9.05676
				0.569492	32.8	10.222
				0.569492	33	20.2629
				0.569492	33.2	28.8453
				0.569492	33.4	28.3263
				0.569492	33.6	29.2179
				0.569492	33.8	24.0154
				0.569492	34	17.5779
				0.569492	34.2	2.25093
				0.569492	34.4	-20.2633
				0.569492	34.6	-28.2556
				0.569492	34.8	-24.374
				0.569492	35	-15.0054
				0.569492	35.2	-4.24277
				0.569492	35.4	14.7743
				0.569492	35.6	28.4746
				0.569492	35.8	30.7015
				0.569492	36	31.8913
				0.569492	36.2	13.5361
				0.569492	36.4	-5.24
				0.569492	36.6	-9.49926
				0.569492	36.8	-9.51137
				0.569492	37	-12.0724
				0.569492	37.2	-13.7165
				0.569492	37.4	-13.96
				0.569492	37.6	-8.79903
				0.569492	37.8	0.671361
				0.569492	38	12.3855
				0.569492	38.2	13.8206
				0.569492	38.4	20.2087
				0.569492	38.6	14.8992
				0.569492	38.8	10.4811
				0.569492	39	16.3591
				0.569492	39.2	3.25586
				0.569492	39.4	-6.02644
				0.569492	39.6	-8.50842
				0.569492	39.8	-17.972
				0.569492	40	-21.4472
				0.569492	40.2	-22.3435
				0.569492	40.4	-16.2244
				0.569492	40.6	-0.486333
				0.569492	40.8	18.9069
				0.569492	41	28.8865
				0.569492	41.2	29.3502
				0.569492	41.4	20.2299
				0.569492	41.6	7.42976
				0.569492	41.8	0.956214
				0.569492	42	-5.8776
				0.569492	42.2	-12.5947
				0.569492	42.4	-14.8685
				0.569492	42.6	-14.7067
				0.569492	42.8	-12.9584
				0.569492	43	6.96355
				0.569492	43.2	17.1192
				0.569492	43.4	20.0253
				0.569492	43.6	25.7005
				0.569492	43.8	19.4935
				0.569492	44	9.68115
				0.569492	44.2	3.07338
				0.569492	44.4	-3.91111
				0.569492	44.6	-8.15736
				0.569492	44.8	-4.20342
				0.569492	45	20.6743
				0.569492	45.2	33.5021
				0.569492	45.4	53.0656
				0.569492	45.6	41.7685
				0.569492	45.8	45.8743
				0.569492	46	41.8054
				0.569492	46.2	37.3301
				0.569492	46.4	35.8024
				0.569492	46.6	30.7247
				0.569492	46.8	18.0191
				0.569492	47	9.59801
				0.569492	47.2	2.1857
				0.569492	47.4	-0.982439
				0.569492	47.6	-2.25723
				0.569492	47.8	20.284
				0.569492	48	25.9613
				0.569492	48.2	32.3823
				0.569492	48.4	37.7118
				0.569492	48.6	27.7078
				0.569492	48.8	23.1556
				0.569492	49	15.4366
				0.569492	49.2	0.13096
				0.569492	49.4	-5.75688
				0.569492	49.6	-11.9324
				0.569492	49.8	-18.3911
				0.569492	50	30.5651
				0.59661	-50	1.10898
				0.59661	-49.8	-12.2881
				0.59661	-49.6	-7.39961
				0.59661	-49.4	-2.15199
				0.59661	-49.2	-0.36156
				0.59661	-49	-1.7575
				0.59661	-48.8	-3.33178
				0.59661	-48.6	1.28218
				0.59661	-48.4	5.59064
				0.59661	-48.2	-1.02557
				0.59661	-48	7.64248
				0.59661	-47.8	3.29312
				0.59661	-47.6	-2.11712
				0.59661	-47.4	-5.53353
				0.59661	-47.2	-3.79228
				0.59661	-47	-0.541772
				0.59661	-46.8	-2.32119
				0.59661	-46.6	-1.80909
				0.59661	-46.4	-3.60072
				0.59661	-46.2	-1.53349
				0.59661	-46	0.147847
				0.59661	-45.8	6.45285
				0.59661	-45.6	13.7149
				0.59661	-45.4	18.0758
				0.59661	-45.2	9.46203
				0.59661	-45	10.424
				0.59661	-44.8	2.70662
				0.59661	-44.6	-4.45582
				0.59661	-44.4	-4.14361
				0.59661	-44.2	-7.07831
				0.59661	-44	-5.45053
				0.59661	-43.8	-0.637086
				0.59661	-43.6	-2.32263
				0.59661	-43.4	-3.96747
				0.59661	-43.2	5.78333
				0.59661	-43	4.65306
				0.59661	-42.8	6.52683
				0.59661	-42.6	2.69349
				0.59661	-42.4	-1.16015
				0.59661	-42.2	-9.02102
				0.59661	-42	-17.647
				0.59661	-41.8	-31.6298
				0.59661	-41.6	-34.0871
				0.59661	-41.4	-22.6001
				0.59661	-41.2	-6.24792
				0.59661	-41	-3.22131
				0.59661	-40.8	-5.03762
				0.59661	-40.6	-11.5412
				0.59661	-40.4	-6.67747
				0.59661	-40.2	-2.58893
				0.59661	-40	-4.81968
				0.59661	-39.8	-2.8467
				0.59661	-39.6	-2.55799
				0.59661	-39.4	-11.9282
				0.59661	-39.2	-8.60227
				0.59661	-39	2.17859
				0.59661	-38.8	-2.6719
				0.59661	-38.6	-1.00247
				0.59661	-38.4	-4.17361
				0.59661	-38.2	3.35782
				0.59661	-38	10.2092
				0.59661	-37.8	8.00075
				0.59661	-37.6	-6.46442
				0.59661	-37.4	-8.29707
				0.59661	-37.2	-18.5353
				0.59661	-37	-19.4932
				0.59661	-36.8	-12.3717
				0.59661	-36.6	-11.8873
				0.59661	-36.4	-10.3828
				0.59661	-36.2	-8.50183
				0.59661	-36	-2.8263
				0.59661	-35.8	-6.78275
				0.59661	-35.6	-9.55879
				0.59661	-35.4	-18.4927
				0.59661	-35.2	-14.7536
				0.59661	-35	-0.728267
				0.59661	-34.8	1.66169
				0.59661	-34.6	-1.82815
				0.59661	-34.4	3.23198
				0.59661	-34.2	7.31533
				0.59661	-34	19.6192
				0.59661	-33.8	19.026
				0.59661	-33.6	11.4158
				0.59661	-33.4	2.85831
				0.59661	-33.2	4.22324
				0.59661	-33	3.94165
				0.59661	-32.8	-1.58337
				0.59661	-32.6	9.80463
				0.59661	-32.4	11.0505
				0.59661	-32.2	5.78197
				0.59661	-32	7.42223
				0.59661	-31.8	-4.20387
				0.59661	-31.6	-1.79826
				0.59661	-31.4	-1.3101
				0.59661	-31.2	-7.61274
				0.59661	-31	-8.47001
				0.59661	-30.8	-11.6732
				0.59661	-30.6	-15.0672
				0.59661	-30.4	-6.29613
				0.59661	-30.2	7.3067
				0.59661	-30	6.2727
				0.59661	-29.8	5.1874
				0.59661	-29.6	-0.557655
				0.59661	-29.4	-4.15103
				0.59661	-29.2	-4.55112
				0.59661	-29	-6.94238
				0.59661	-28.8	-8.5756
				0.59661	-28.6	-4.294
				0.59661	-28.4	-1.3237
				0.59661	-28.2	3.4963
				0.59661	-28	11.0496
				0.59661	-27.8	18.7425
				0.59661	-27.6	20.4026
				0.59661	-27.4	19.8832
				0.59661	-27.2	14.9451
				0.59661	-27	3.66229
				0.59661	-26.8	8.9211
				0.59661	-26.6	10.5296
				0.59661	-26.4	-1.21102
				0.59661	-26.2	-3.66826
				0.59661	-26	-3.49032
				0.59661	-25.8	-6.29322
				0.59661	-25.6	-6.07375
				0.59661	-25.4	7.87447
				0.59661	-25.2	12.593
				0.59661	-25	6.39446
				0.59661	-24.8	1.8509
				0.59661	-24.6	-13.2618
				0.59661	-24.4	-21.2764
				0.59661	-24.2	-19.4595
				0.59661	-24	-16.9249
				0.59661	-23.8	-5.86543
				0.59661	-23.6	-7.82403
				0.59661	-23.4	-3.44978
				0.59661	-23.2	-3.24838
				0.59661	-23	0.109906
				0.59661	-22.8	-2.40113
				0.59661	-22.6	-6.77099
				0.59661	-22.4	-19.5977
				0.59661	-22.2	-14.6092
				0.59661	-22	0.64711
				0.59661	-21.8	0.60582
				0.59661	-21.6	-5.55543
				0.59661	-21.4	-9.30263
				0.59661	-21.2	-12.0593
				0.59661	-21	-3.66298
				0.59661	-20.8	9.64776
				0.59661	-20.6	15.0942
				0.59661	-20.4	25.2747
				0.59661	-20.2	22.9441
				0.59661	-20	14.458
				0.59661	-19.8	7.90012
				0.59661	-19.6	-3.88306
				0.59661	-19.4	-11.8597
				0.59661	-19.2	-10.0269
				0.59661	-19	-4.28701
				0.59661	-18.8	-10.8747
				0.59661	-18.6	-10.9101
				0.59661	-18.4	-9.45123
				0.59661	-18.2	-4.20636
				0.59661	-18	-0.55068
				0.59661	-17.8	3.3145
				0.59661	-17.6	-2.76853
				0.59661	-17.4	-4.97111
				0.59661	-17.2	-9.74022
				0.59661	-17	-8.79095
				0.59661	-16.8	-3.94362
				0.59661	-16.6	-0.819286
				0.59661	-16.4	-7.55487
				0.59661	-16.2	2.19033
				0.59661	-16	7.45612
				0.59661	-15.8	11.6957
				0.59661	-15.6	13.9158
				0.59661	-15.4	11.2268
				0.59661	-15.2	5.59347
				0.59661	-15	10.6651
				0.59661	-14.8	10.5817
				0.59661	-14.6	13.4472
				0.59661	-14.4	1.34427
				0.59661	-14.2	-3.62997
				0.59661	-14	-1.97641
				0.59661	-13.8	5.44418
				0.59661	-13.6	8.80302
				0.59661	-13.4	14.3368
				0.59661	-13.2	12.8916
				0.59661	-13	6.05736
				0.59661	-12.8	9.42723
				0.59661	-12.6	12.796
				0.59661	-12.4	-1.01286
				0.59661	-12.2	-3.98668
				0.59661	-12	-4.64402
				0.59661	-11.8	-10.592
				0.59661	-11.6	-15.7554
				0.59661	-11.4	-9.91541
				0.59661	-11.2	-6.09106
				0.59661	-11	8.18559
				0.59661	-10.8	12.1735
				0.59661	-10.6	15.0006
				0.59661	-10.4	16.6917
				0.59661	-10.2	16.9534
				0.59661	-10	8.99198
				0.59661	-9.8	1.25248
				0.59661	-9.6	-1.20195
				0.59661	-9.4	-11.0698
				0.59661	-9.2	-24.4063
				0.59661	-9	-26.9083
				0.59661	-8.8	-32.3252
				0.59661	-8.6	-25.5401
				0.59661	-8.4	-17.0452
				0.59661	-8.2	-14.7706
				0.59661	-8	1.64498
				0.59661	-7.8	11.216
				0.59661	-7.6	0.454482
				0.59661	-7.4	0.697308
				0.59661	-7.2	-10.2025
				0.59661	-7	-12.9812
				0.59661	-6.8	-11.6096
				0.59661	-6.6	-7.18389
				0.59661	-6.4	1.56782
				0.59661	-6.2	7.33624
				0.59661	-6	6.27253
				0.59661	-5.8	11.2591
				0.59661	-5.6	20.6048
				0.59661	-5.4	19.2688
				0.59661	-5.2	16.7944
				0.59661	-5	18.7362
				0.59661	-4.8	15.5736
				0.59661	-4.6	13.0803
				0.59661	-4.4	6.06404
				0.59661	-4.2	-1.03061
				0.59661	-4	2.27701
				0.59661	-3.8	6.07223
				0.59661	-3.6	5.10093
				0.59661	-3.4	5.81169
				0.59661	-3.2	0.816719
				0.59661	-3	-7.30286
				0.59661	-2.8	5.48679
				0.59661	-2.6	12.1444
				0.59661	-2.4	15.6719
				0.59661	-2.2	20.4732
				0.59661	-2	23.5389
				0.59661	-1.8	13.76
				0.59661	-1.6	10.5573
				0.59661	-1.4	-0.740136
				0.59661	-1.2	-11.0376
				0.59661	-1	-9.08515
				0.59661	-0.8	-6.5285
				0.59661	-0.6	-3.0754
				0.59661	-0.4	0.521848
				0.59661	-0.2	0.85131
				0.59661	0	-1.39476
				0.59661	0.2	4.85161
				0.59661	0.4	4.56701
				0.59661	0.6	3.55359
				0.59661	0.8	14.7163
				0.59661	1	25.0781
				0.59661	1.2	29.7442
				0.59661	1.4	31.6482
				0.59661	1.6	34.2892
				0.59661	1.8	31.3538
				0.59661	2	33.724
				0.59661	2.2	28.9981
				0.59661	2.4	25.3829
				0.59661	2.6	33.2019
				0.59661	2.8	36.2932
				0.59661	3	29.7316
				0.59661	3.2	34.7255
				0.59661	3.4	23.3756
				0.59661	3.6	20.4684
				0.59661	3.8	23.9723
				0.59661	4	26.8862
				0.59661	4.2	24.1199
				0.59661	4.4	17.483
				0.59661	4.6	9.84948
				0.59661	4.8	-0.0561045
				0.59661	5	7.30952
				0.59661	5.2	0.917028
				0.59661	5.4	-4.1713
				0.59661	5.6	-5.28376
				0.59661	5.8	-12.2963
				0.59661	6	-20.6494
				0.59661	6.2	-18.3919
				0.59661	6.4	-12.2359
				0.59661	6.6	-1.0255
				0.59661	6.8	10.6941
				0.59661	7	12.1376
				0.59661	7.2	16.971
				0.59661	7.4	15.9166
				0.59661	7.6	8.0004
				0.59661	7.8	3.10042
				0.59661	8	-1.0488
				0.59661	8.2	-8.32056
				0.59661	8.4	-5.42992
				0.59661	8.6	-2.38633
				0.59661	8.8	-2.36575
				0.59661	9	-0.582947
				0.59661	9.2	1.48888
				0.59661	9.4	-5.51788
				0.59661	9.6	-4.10747
				0.59661	9.8	-3.52792
				0.59661	10	4.0278
				0.59661	10.2	3.98441
				0.59661	10.4	6.92517
				0.59661	10.6	7.49032
				0.59661	10.8	12.2977
				0.59661	11	5.45702
				0.59661	11.2	-0.538358
				0.59661	11.4	-1.02896
				0.59661	11.6	9.48475
				0.59661	11.8	4.71692
				0.59661	12	6.82633
				0.59661	12.2	7.92395
				0.59661	12.4	6.1844
				0.59661	12.6	5.90819
				0.59661	12.8	0.614092
				0.59661	13	0.437124
				0.59661	13.2	8.19849
				0.59661	13.4	4.47976
				0.59661	13.6	7.86304
				0.59661	13.8	20.2832
				0.59661	14	18.7651
				0.59661	14.2	15.8223
				0.59661	14.4	18.1277
				0.59661	14.6	16.9723
				0.59661	14.8	11.4598
				0.59661	15	2.75813
				0.59661	15.2	-5.03278
				0.59661	15.4	-12.1272
				0.59661	15.6	-13.3483
				0.59661	15.8	-14.2054
				0.59661	16	-11.479
				0.59661	16.2	4.66656
				0.59661	16.4	10.1678
				0.59661	16.6	13.3597
				0.59661	16.8	19.0415
				0.59661	17	21.7549
				0.59661	17.2	21.1812
				0.59661	17.4	17.5312
				0.59661	17.6	6.57009
				0.59661	17.8	1.76412
				0.59661	18	-5.6352
				0.59661	18.2	-9.09319
				0.59661	18.4	7.45815
				0.59661	18.6	20.1287
				0.59661	18.8	24.1099
				0.59661	19	27.319
				0.59661	19.2	28.2859
				0.59661	19.4	22.8887
				0.59661	19.6	21.1923
				0.59661	19.8	20.4852
				0.59661	20	20.3953
				0.59661	20.2	22.2785
				0.59661	20.4	17.5516
				0.59661	20.6	11.0089
				0.59661	20.8	6.24087
				0.59661	21	0.871072
				0.59661	21.2	5.88845
				0.59661	21.4	11.2699
				0.59661	21.6	16.114
				0.59661	21.8	20.6419
				0.59661	22	26.1332
				0.59661	22.2	18.9081
				0.59661	22.4	28.1364
				0.59661	22.6	33.9922
				0.59661	22.8	35.8727
				0.59661	23	29.5108
				0.59661	23.2	38.5041
				0.59661	23.4	24.0183
				0.59661	23.6	22.8453
				0.59661	23.8	17.4803
				0.59661	24	16.6067
				0.59661	24.2	17.0846
				0.59661	24.4	14.9993
				0.59661	24.6	9.04686
				0.59661	24.8	6.58396
				0.59661	25	9.34325
				0.59661	25.2	10.1708
				0.59661	25.4	4.00948
				0.59661	25.6	-5.40074
				0.59661	25.8	-14.035
				0.59661	26	-11.0748
				0.59661	26.2	-2.46244
				0.59661	26.4	-1.33486
				0.59661	26.6	7.75287
				0.59661	26.8	16.6976
				0.59661	27	23.279
				0.59661	27.2	32.0561
				0.59661	27.4	20.2547
				0.59661	27.6	-2.26662
				0.59661	27.8	-16.878
				0.59661	28	-25.0644
				0.59661	28.2	-27.9555
				0.59661	28.4	-25.5379
				0.59661	28.6	-37.5581
				0.59661	28.8	-35.8558
				0.59661	29	-29.0494
				0.59661	29.2	-18.5425
				0.59661	29.4	-11.2089
				0.59661	29.6	-5.03996
				0.59661	29.8	6.60894
				0.59661	30	9.7091
				0.59661	30.2	18.7341
				0.59661	30.4	17.2701
				0.59661	30.6	10.3437
				0.59661	30.8	12.8377
				0.59661	31	6.15588
				0.59661	31.2	4.74492
				0.59661	31.4	4.90409
				0.59661	31.6	0.101387
				0.59661	31.8	0.100772
				0.59661	32	4.68605
				0.59661	32.2	6.37797
				0.59661	32.4	-12.3767
				0.59661	32.6	-11.9629
				0.59661	32.8	-8.7483
				0.59661	33	-4.57903
				0.59661	33.2	4.44339
				0.59661	33.4	-0.600325
				0.59661	33.6	-1.25284
				0.59661	33.8	0.253029
				0.59661	34	6.34583
				0.59661	34.2	8.78429
				0.59661	34.4	9.95617
				0.59661	34.6	4.73692
				0.59661	34.8	5.91709
				0.59661	35	-2.36298
				0.59661	35.2	-10.7801
				0.59661	35.4	-5.88137
				0.59661	35.6	-0.464432
				0.59661	35.8	1.31321
				0.59661	36	5.68053
				0.59661	36.2	14.9027
				0.59661	36.4	16.1004
				0.59661	36.6	13.0574
				0.59661	36.8	7.24939
				0.59661	37	9.22242
				0.59661	37.2	9.46353
				0.59661	37.4	4.88455
				0.59661	37.6	-2.118
				0.59661	37.8	-8.6644
				0.59661	38	-8.64744
				0.59661	38.2	-15.7489
				0.59661	38.4	-11.5638
				0.59661	38.6	-5.11197
				0.59661	38.8	6.22815
				0.59661	39	16.1006
				0.59661	39.2	18.6613
				0.59661	39.4	17.9086
				0.59661	39.6	21.526
				0.59661	39.8	13.8172
				0.59661	40	11.9438
				0.59661	40.2	10.4171
				0.59661	40.4	9.61213
				0.59661	40.6	10.8607
				0.59661	40.8	14.6509
				0.59661	41	10.2349
				0.59661	41.2	2.71229
				0.59661	41.4	4.03803
				0.59661	41.6	-2.53643
				0.59661	41.8	-0.509491
				0.59661	42	5.24765
				0.59661	42.2	22.256
				0.59661	42.4	26.5613
				0.59661	42.6	13.3363
				0.59661	42.8	4.53766
				0.59661	43	5.24228
				0.59661	43.2	6.33798
				0.59661	43.4	-0.21118
				0.59661	43.6	-4.76838
				0.59661	43.8	-7.29629
				0.59661	44	-5.76933
				0.59661	44.2	-6.01645
				0.59661	44.4	-4.80205
				0.59661	44.6	-9.2698
				0.59661	44.8	-1.94551
				0.59661	45	5.61173
				0.59661	45.2	1.13174
				0.59661	45.4	5.10395
				0.59661	45.6	6.27847
				0.59661	45.8	2.11467
				0.59661	46	-2.93393
				0.59661	46.2	-4.0644
				0.59661	46.4	-4.75809
				0.59661	46.6	1.06291
				0.59661	46.8	10.1501
				0.59661	47	12.0435
				0.59661	47.2	18.8256
				0.59661	47.4	15.1373
				0.59661	47.6	8.28469
				0.59661	47.8	6.80129
				0.59661	48	-1.14817
				0.59661	48.2	-5.91121
				0.59661	48.4	-7.99694
				0.59661	48.6	-1.22477
				0.59661	48.8	-3.72274
				0.59661	49	-4.21549
				0.59661	49.2	8.30316
				0.59661	49.4	11.2666
				0.59661	49.6	16.7743
				0.59661	49.8	11.4683
				0.59661	50	-27.2213
				0.623729	-50	-5.43179
				0.623729	-49.8	-5.24191
				0.623729	-49.6	20.9304
				0.623729	-49.4	33.828
				0.623729	-49.2	39.6419
				0.623729	-49	31.4547
				0.623729	-48.8	16.3662
				0.623729	-48.6	-1.82098
				0.623729	-48.4	-23.4998
				0.623729	-48.2	-39.9875
				0.623729	-48	-45.0299
				0.623729	-47.8	-44.7672
				0.623729	-47.6	-28.6846
				0.623729	-47.4	-10.9711
				0.623729	-47.2	5.29967
				0.623729	-47	23.2276
				0.623729	-46.8	44.2355
				0.623729	-46.6	42.6371
				0.623729	-46.4	29.3445
				0.623729	-46.2	17.6814
				0.623729	-46	1.69885
				0.623729	-45.8	-13.1966
				0.623729	-45.6	-16.8209
				0.623729	-45.4	-21.1945
				0.623729	-45.2	-15.7325
				0.623729	-45	-5.5588
				0.623729	-44.8	0.472564
				0.623729	-44.6	11.936
				0.623729	-44.4	21.6051
				0.623729	-44.2	25.4599
				0.623729	-44	27.483
				0.623729	-43.8	20.9204
				0.623729	-43.6	4.23051
				0.623729	-43.4	-14.1599
				0.623729	-43.2	-22.3063
				0.623729	-43	-29.8257
				0.623729	-42.8	-36.4566
				0.623729	-42.6	-35.9635
				0.623729	-42.4	-26.734
				0.623729	-42.2	-6.34993
				0.623729	-42	13.4889
				0.623729	-41.8	21.7501
				0.623729	-41.6	37.2247
				0.623729	-41.4	34.109
				0.623729	-41.2	17.4996
				0.623729	-41	6.23654
				0.623729	-40.8	-6.84274
				0.623729	-40.6	-18.03
				0.623729	-40.4	-17.61
				0.623729	-40.2	-23.5739
				0.623729	-40	-18.1344
				0.623729	-39.8	-0.500893
				0.623729	-39.6	12.4103
				0.623729	-39.4	18.1519
				0.623729	-39.2	20.9408
				0.623729	-39	7.43399
				0.623729	-38.8	-2.55126
				0.623729	-38.6	-3.10458
				0.623729	-38.4	-16.3299
				0.623729	-38.2	-20.2378
				0.623729	-38	-20.7952
				0.623729	-37.8	-10.5351
				0.623729	-37.6	-1.48086
				0.623729	-37.4	15.5466
				0.623729	-37.2	25.32
				0.623729	-37	33.2499
				0.623729	-36.8	46.5111
				0.623729	-36.6	35.3255
				0.623729	-36.4	24.0767
				0.623729	-36.2	10.4241
				0.623729	-36	-8.07682
				0.623729	-35.8	-29.2684
				0.623729	-35.6	-39.3377
				0.623729	-35.4	-42.3137
				0.623729	-35.2	-34.2153
				0.623729	-35	-20.1035
				0.623729	-34.8	-8.92413
				0.623729	-34.6	15.9022
				0.623729	-34.4	26.2772
				0.623729	-34.2	24.8996
				0.623729	-34	23.088
				0.623729	-33.8	11.3381
				0.623729	-33.6	-3.93977
				0.623729	-33.4	-7.8556
				0.623729	-33.2	-15.6711
				0.623729	-33	-19.6518
				0.623729	-32.8	-12.4143
				0.623729	-32.6	7.07233
				0.623729	-32.4	12.5339
				0.623729	-32.2	25.2538
				0.623729	-32	28.2316
				0.623729	-31.8	32.8942
				0.623729	-31.6	31.7327
				0.623729	-31.4	24.5843
				0.623729	-31.2	5.12737
				0.623729	-31	-13.976
				0.623729	-30.8	-34.5443
				0.623729	-30.6	-49.8781
				0.623729	-30.4	-52.3781
				0.623729	-30.2	-51.3998
				0.623729	-30	-35.4009
				0.623729	-29.8	-11.6611
				0.623729	-29.6	16.9342
				0.623729	-29.4	34.5563
				0.623729	-29.2	40.5875
				0.623729	-29	32.9656
				0.623729	-28.8	26.2413
				0.623729	-28.6	21.8045
				0.623729	-28.4	13.2898
				0.623729	-28.2	6.88127
				0.623729	-28	1.95157
				0.623729	-27.8	1.10378
				0.623729	-27.6	7.35812
				0.623729	-27.4	16.1183
				0.623729	-27.2	19.6423
				0.623729	-27	33.1454
				0.623729	-26.8	45.8616
				0.623729	-26.6	40.5659
				0.623729	-26.4	37.6105
				0.623729	-26.2	36.7372
				0.623729	-26	20.0474
				0.623729	-25.8	-1.47605
				0.623729	-25.6	-10.71
				0.623729	-25.4	-20.699
				0.623729	-25.2	-20.779
				0.623729	-25	-1.23656
				0.623729	-24.8	5.59863
				0.623729	-24.6	21.25
				0.623729	-24.4	42.3232
				0.623729	-24.2	45.4687
				0.623729	-24	52.6954
				0.623729	-23.8	34.0174
				0.623729	-23.6	9.38337
				0.623729	-23.4	-0.170503
				0.623729	-23.2	-10.0844
				0.623729	-23	-12.4963
				0.623729	-22.8	-7.42413
				0.623729	-22.6	-1.97784
				0.623729	-22.4	3.42742
				0.623729	-22.2	15.8347
				0.623729	-22	28.6208
				0.623729	-21.8	31.9218
				0.623729	-21.6	32.1488
				0.623729	-21.4	22.062
				0.623729	-21.2	2.21612
				0.623729	-21	-15.3684
				0.623729	-20.8	-43.647
				0.623729	-20.6	-54.0432
				0.623729	-20.4	-48.1969
				0.623729	-20.2	-40.3684
				0.623729	-20	-26.6699
				0.623729	-19.8	-0.0111818
				0.623729	-19.6	19.17
				0.623729	-19.4	32.196
				0.623729	-19.2	41.2316
				0.623729	-19	22.5437
				0.623729	-18.8	7.21645
				0.623729	-18.6	-4.45608
				0.623729	-18.4	-22.7344
				0.623729	-18.2	-35.2384
				0.623729	-18	-37.3917
				0.623729	-17.8	-36.9018
				0.623729	-17.6	-29.7187
				0.623729	-17.4	-14.2197
				0.623729	-17.2	0.518945
				0.623729	-17	14.6576
				0.623729	-16.8	27.5304
				0.623729	-16.6	26.2025
				0.623729	-16.4	22.058
				0.623729	-16.2	12.565
				0.623729	-16	-3.44445
				0.623729	-15.8	-16.0176
				0.623729	-15.6	-25.4849
				0.623729	-15.4	-35.0621
				0.623729	-15.2	-28.1725
				0.623729	-15	-19.7389
				0.623729	-14.8	-6.598
				0.623729	-14.6	15.4427
				0.623729	-14.4	16.5983
				0.623729	-14.2	9.5357
				0.623729	-14	20.8533
				0.623729	-13.8	11.087
				0.623729	-13.6	-4.9679
				0.623729	-13.4	-16.2559
				0.623729	-13.2	-18.8126
				0.623729	-13	-26.6365
				0.623729	-12.8	-22.1995
				0.623729	-12.6	-21.0514
				0.623729	-12.4	-8.1581
				0.623729	-12.2	13.0678
				0.623729	-12	28.284
				0.623729	-11.8	42.3179
				0.623729	-11.6	54.6238
				0.623729	-11.4	43.7073
				0.623729	-11.2	30.4172
				0.623729	-11	13.3857
				0.623729	-10.8	-6.5936
				0.623729	-10.6	-23.8119
				0.623729	-10.4	-29.8739
				0.623729	-10.2	-33.6378
				0.623729	-10	-33.181
				0.623729	-9.8	-14.4264
				0.623729	-9.6	-4.18956
				0.623729	-9.4	4.98443
				0.623729	-9.2	23.9971
				0.623729	-9	22.056
				0.623729	-8.8	9.05794
				0.623729	-8.6	1.61939
				0.623729	-8.4	-9.34315
				0.623729	-8.2	-15.1328
				0.623729	-8	-14.3778
				0.623729	-7.8	-18.7006
				0.623729	-7.6	-12.8665
				0.623729	-7.4	-12.3373
				0.623729	-7.2	-2.10315
				0.623729	-7	18.5565
				0.623729	-6.8	41.9784
				0.623729	-6.6	39.9632
				0.623729	-6.4	37.5123
				0.623729	-6.2	29.7717
				0.623729	-6	10.5261
				0.623729	-5.8	-7.08049
				0.623729	-5.6	-11.5357
				0.623729	-5.4	-18.9275
				0.623729	-5.2	-18.2398
				0.623729	-5	-9.05723
				0.623729	-4.8	-3.85841
				0.623729	-4.6	10.0071
				0.623729	-4.4	20.3932
				0.623729	-4.2	27.4625
				0.623729	-4	37.888
				0.623729	-3.8	35.678
				0.623729	-3.6	18.8131
				0.623729	-3.4	4.39056
				0.623729	-3.2	-13.9947
				0.623729	-3	-35.3664
				0.623729	-2.8	-37.1099
				0.623729	-2.6	-27.1243
				0.623729	-2.4	-10.7969
				0.623729	-2.2	1.9667
				0.623729	-2	12.1625
				0.623729	-1.8	19.9436
				0.623729	-1.6	27.9451
				0.623729	-1.4	28.5978
				0.623729	-1.2	16.3054
				0.623729	-1	14.5421
				0.623729	-0.8	11.4484
				0.623729	-0.6	-11.0031
				0.623729	-0.4	-25.1336
				0.623729	-0.2	-30.7143
				0.623729	0	-13.5883
				0.623729	0.2	6.10959
				0.623729	0.4	23.5762
				0.623729	0.6	46.1205
				0.623729	0.8	58.5007
				0.623729	1	56.2542
				0.623729	1.2	51.1064
				0.623729	1.4	43.6815
				0.623729	1.6	25.5953
				0.623729	1.8	-0.69275
				0.623729	2	-12.3909
				0.623729	2.2	-27.4479
				0.623729	2.4	-24.9102
				0.623729	2.6	-8.95577
				0.623729	2.8	4.49489
				0.623729	3	27.4208
				0.623729	3.2	43.2344
				0.623729	3.4	38.1896
				0.623729	3.6	32.6551
				0.623729	3.8	18.4141
				0.623729	4	-6.18411
				0.623729	4.2	-22.0824
				0.623729	4.4	-38.8452
				0.623729	4.6	-47.4901
				0.623729	4.8	-33.6621
				0.623729	5	-16.2489
				0.623729	5.2	-10.3558
				0.623729	5.4	0.969328
				0.623729	5.6	19.4123
				0.623729	5.8	27.4588
				0.623729	6	34.6569
				0.623729	6.2	30.5261
				0.623729	6.4	6.03017
				0.623729	6.6	-5.23917
				0.623729	6.8	-18.8868
				0.623729	7	-28.6143
				0.623729	7.2	-27.4311
				0.623729	7.4	-23.8652
				0.623729	7.6	-18.8001
				0.623729	7.8	-0.932449
				0.623729	8	16.584
				0.623729	8.2	19.3957
				0.623729	8.4	21.5044
				0.623729	8.6	10.4308
				0.623729	8.8	8.89485
				0.623729	9	10.0857
				0.623729	9.2	-4.05492
				0.623729	9.4	-6.51621
				0.623729	9.6	-9.399
				0.623729	9.8	-7.15209
				0.623729	10	8.46194
				0.623729	10.2	24.6455
				0.623729	10.4	37.9977
				0.623729	10.6	45.4519
				0.623729	10.8	44.9867
				0.623729	11	39.5063
				0.623729	11.2	32.423
				0.623729	11.4	25.5183
				0.623729	11.6	6.63134
				0.623729	11.8	-0.332624
				0.623729	12	-4.03615
				0.623729	12.2	-14.7041
				0.623729	12.4	-19.1495
				0.623729	12.6	-13.4022
				0.623729	12.8	5.16281
				0.623729	13	32.144
				0.623729	13.2	45.0101
				0.623729	13.4	44.5504
				0.623729	13.6	44.7036
				0.623729	13.8	33.7415
				0.623729	14	11.8131
				0.623729	14.2	-6.82992
				0.623729	14.4	-16.9336
				0.623729	14.6	-25.6263
				0.623729	14.8	-25.9755
				0.623729	15	-21.6425
				0.623729	15.2	-13.5496
				0.623729	15.4	6.74678
				0.623729	15.6	26.7427
				0.623729	15.8	42.0862
				0.623729	16	47.9694
				0.623729	16.2	42.3159
				0.623729	16.4	34.7611
				0.623729	16.6	26.0981
				0.623729	16.8	10.138
				0.623729	17	-11.4143
				0.623729	17.2	-10.1018
				0.623729	17.4	-7.8975
				0.623729	17.6	-3.69207
				0.623729	17.8	9.77638
				0.623729	18	29.4962
				0.623729	18.2	41.2346
				0.623729	18.4	43.5405
				0.623729	18.6	41.4667
				0.623729	18.8	36.8563
				0.623729	19	21.5304
				0.623729	19.2	-6.88366
				0.623729	19.4	-19.9311
				0.623729	19.6	-20.9592
				0.623729	19.8	-24.8481
				0.623729	20	-17.6811
				0.623729	20.2	-3.84896
				0.623729	20.4	12.8989
				0.623729	20.6	26.5886
				0.623729	20.8	35.2273
				0.623729	21	26.8302
				0.623729	21.2	25.8512
				0.623729	21.4	16.703
				0.623729	21.6	-4.44557
				0.623729	21.8	-22.6303
				0.623729	22	-29.1228
				0.623729	22.2	-27.5865
				0.623729	22.4	-24.3203
				0.623729	22.6	-19.7425
				0.623729	22.8	-10.5577
				0.623729	23	9.64831
				0.623729	23.2	35.3212
				0.623729	23.4	45.3982
				0.623729	23.6	48.3548
				0.623729	23.8	42.6582
				0.623729	24	31.8285
				0.623729	24.2	14.0488
				0.623729	24.4	-6.47205
				0.623729	24.6	-20.0268
				0.623729	24.8	-21.9178
				0.623729	25	-19.2585
				0.623729	25.2	-17.2455
				0.623729	25.4	8.0325
				0.623729	25.6	26.119
				0.623729	25.8	36.3461
				0.623729	26	42.5236
				0.623729	26.2	36.4118
				0.623729	26.4	34.576
				0.623729	26.6	29.7509
				0.623729	26.8	15.8269
				0.623729	27	0.562567
				0.623729	27.2	-3.28923
				0.623729	27.4	-15.1168
				0.623729	27.6	-16.8763
				0.623729	27.8	-6.14251
				0.623729	28	0.71758
				0.623729	28.2	32.6396
				0.623729	28.4	47.2139
				0.623729	28.6	49.5061
				0.623729	28.8	45.3472
				0.623729	29	44.3783
				0.623729	29.2	37.858
				0.623729	29.4	20.6589
				0.623729	29.6	3.95336
				0.623729	29.8	-1.17501
				0.623729	30	-0.397443
				0.623729	30.2	6.75593
				0.623729	30.4	7.95743
				0.623729	30.6	16.8405
				0.623729	30.8	26.1819
				0.623729	31	31.16
				0.623729	31.2	36.3843
				0.623729	31.4	43.7927
				0.623729	31.6	25.8834
				0.623729	31.8	10.2604
				0.623729	32	-3.85407
				0.623729	32.2	-12.9676
				0.623729	32.4	-17.4562
				0.623729	32.6	-8.5718
				0.623729	32.8	-0.777919
				0.623729	33	11.4119
				0.623729	33.2	20.4897
				0.623729	33.4	14.4232
				0.623729	33.6	24.7988
				0.623729	33.8	23.77
				0.623729	34	20.8844
				0.623729	34.2	10.4889
				0.623729	34.4	-9.01366
				0.623729	34.6	-29.739
				0.623729	34.8	-27.8296
				0.623729	35	-20.2178
				0.623729	35.2	-11.3091
				0.623729	35.4	5.84381
				0.623729	35.6	12.4174
				0.623729	35.8	19.8328
				0.623729	36	22.9907
				0.623729	36.2	13.6219
				0.623729	36.4	-2.63361
				0.623729	36.6	-12.2801
				0.623729	36.8	-18.8594
				0.623729	37	-30.7784
				0.623729	37.2	-26.4965
				0.623729	37.4	-24.392
				0.623729	37.6	-22.5463
				0.623729	37.8	-3.07619
				0.623729	38	3.40332
				0.623729	38.2	16.8143
				0.623729	38.4	17.8211
				0.623729	38.6	11.4547
				0.623729	38.8	9.07714
				0.623729	39	-0.00431989
				0.623729	39.2	-8.33761
				0.623729	39.4	-21.0086
				0.623729	39.6	-28.9115
				0.623729	39.8	-28.2003
				0.623729	40	-22.9911
				0.623729	40.2	-8.24777
				0.623729	40.4	-0.261372
				0.623729	40.6	22.1716
				0.623729	40.8	39.9749
				0.623729	41	38.4301
				0.623729	41.2	36.1999
				0.623729	41.4	25.6218
				0.623729	41.6	0.826441
				0.623729	41.8	-6.76328
				0.623729	42	-17.06
				0.623729	42.2	-18.3982
				0.623729	42.4	-10.7647
				0.623729	42.6	4.02768
				0.623729	42.8	21.3356
				0.623729	43	36.6711
				0.623729	43.2	41.4717
				0.623729	43.4	39.4233
				0.623729	43.6	27.8728
				0.623729	43.8	14.2367
				0.623729	44	1.29988
				0.623729	44.2	-0.461249
				0.623729	44.4	-4.12273
				0.623729	44.6	-18.4358
				0.623729	44.8	-19.3187
				0.623729	45	-14.5876
				0.623729	45.2	-3.16663
				0.623729	45.4	15.7238
				0.623729	45.6	34.5826
				0.623729	45.8	44.3796
				0.623729	46	56.6942
				0.623729	46.2	59.8773
				0.623729	46.4	49.7541
				0.623729	46.6	23.2749
				0.623729	46.8	-0.680226
				0.623729	47	-24.8631
				0.623729	47.2	-25.8855
				0.623729	47.4	-31.3399
				0.623729	47.6	-21.5582
				0.623729	47.8	-9.53555
				0.623729	48	7.751
				0.623729	48.2	39.3988
				0.623729	48.4	57.1857
				0.623729	48.6	59.2478
				0.623729	48.8	47.1046
				0.623729	49	36.4496
[truncated: 13,532 more rows]

## Sheet: Figure_1f
			nu	magnetic field	Delta rhoyx
			0.40678	-50	-129.011
			0.40678	-49.8	-134.851
			0.40678	-49.6	-152.172
			0.40678	-49.4	2.32164
			0.40678	-49.2	73.7767
			0.40678	-49	137.993
			0.40678	-48.8	125.084
			0.40678	-48.6	85.816
			0.40678	-48.4	66.4154
			0.40678	-48.2	-1.0978
			0.40678	-48	-30.3064
			0.40678	-47.8	-38.7381
			0.40678	-47.6	-32.6023
			0.40678	-47.4	-49.4211
			0.40678	-47.2	37.8201
			0.40678	-47	2.07894
			0.40678	-46.8	-79.4701
			0.40678	-46.6	-38.5004
			0.40678	-46.4	-67.7409
			0.40678	-46.2	-162.902
			0.40678	-46	-239.598
			0.40678	-45.8	-333.416
			0.40678	-45.6	-352.118
			0.40678	-45.4	-310.822
			0.40678	-45.2	-229.385
			0.40678	-45	-144.119
			0.40678	-44.8	-121.624
			0.40678	-44.6	-103.003
			0.40678	-44.4	26.1239
			0.40678	-44.2	215.159
			0.40678	-44	262.994
			0.40678	-43.8	130.956
			0.40678	-43.6	38.3207
			0.40678	-43.4	-126.216
			0.40678	-43.2	-212.677
			0.40678	-43	-175.361
			0.40678	-42.8	43.5009
			0.40678	-42.6	132.901
			0.40678	-42.4	165.978
			0.40678	-42.2	149.518
			0.40678	-42	145.215
			0.40678	-41.8	130.387
			0.40678	-41.6	79.0469
			0.40678	-41.4	56.4056
			0.40678	-41.2	33.2121
			0.40678	-41	-67.7933
			0.40678	-40.8	-196.625
			0.40678	-40.6	-252.743
			0.40678	-40.4	-226.678
			0.40678	-40.2	-253.482
			0.40678	-40	-228.693
			0.40678	-39.8	-188.818
			0.40678	-39.6	-155.041
			0.40678	-39.4	-137.79
			0.40678	-39.2	-166.122
			0.40678	-39	-297.95
			0.40678	-38.8	-472.29
			0.40678	-38.6	-528.917
			0.40678	-38.4	-536.858
			0.40678	-38.2	-507.54
			0.40678	-38	-472.923
			0.40678	-37.8	-479.988
			0.40678	-37.6	-340.348
			0.40678	-37.4	-161.844
			0.40678	-37.2	27.0436
			0.40678	-37	214.877
			0.40678	-36.8	293.398
			0.40678	-36.6	203.377
			0.40678	-36.4	11.5212
			0.40678	-36.2	-145.019
			0.40678	-36	-244.423
			0.40678	-35.8	-272.292
			0.40678	-35.6	-215.639
			0.40678	-35.4	-162.706
			0.40678	-35.2	-192.184
			0.40678	-35	-231.585
			0.40678	-34.8	-262.967
			0.40678	-34.6	-133.022
			0.40678	-34.4	-70.8739
			0.40678	-34.2	-21.6991
			0.40678	-34	-11.6769
			0.40678	-33.8	-149.338
			0.40678	-33.6	-198.949
			0.40678	-33.4	-242.748
			0.40678	-33.2	-203.006
			0.40678	-33	-163.497
			0.40678	-32.8	-137.399
			0.40678	-32.6	-62.9902
			0.40678	-32.4	48.0307
			0.40678	-32.2	115.256
			0.40678	-32	85.575
			0.40678	-31.8	68.7441
			0.40678	-31.6	68.2394
			0.40678	-31.4	18.8429
			0.40678	-31.2	-54.5491
			0.40678	-31	-131.486
			0.40678	-30.8	-183.719
			0.40678	-30.6	-187.987
			0.40678	-30.4	-230.69
			0.40678	-30.2	-259.899
			0.40678	-30	-264.942
			0.40678	-29.8	-241.819
			0.40678	-29.6	-151.54
			0.40678	-29.4	-79.1781
			0.40678	-29.2	-4.16622
			0.40678	-29	70.0522
			0.40678	-28.8	135.903
			0.40678	-28.6	122.243
			0.40678	-28.4	104.171
			0.40678	-28.2	140.74
			0.40678	-28	199.835
			0.40678	-27.8	176.773
			0.40678	-27.6	115.777
			0.40678	-27.4	15.1157
			0.40678	-27.2	-96.0339
			0.40678	-27	-172.073
			0.40678	-26.8	-205.888
			0.40678	-26.6	-169.743
			0.40678	-26.4	-163.811
			0.40678	-26.2	-156.868
			0.40678	-26	-129.27
			0.40678	-25.8	-121.451
			0.40678	-25.6	-151.183
			0.40678	-25.4	-167.531
			0.40678	-25.2	-220.863
			0.40678	-25	-313.609
			0.40678	-24.8	-457.636
			0.40678	-24.6	-579.817
			0.40678	-24.4	-669.339
			0.40678	-24.2	-740.533
			0.40678	-24	-765.004
			0.40678	-23.8	-730.002
			0.40678	-23.6	-701.183
			0.40678	-23.4	-698.427
			0.40678	-23.2	-699.889
			0.40678	-23	-702.267
			0.40678	-22.8	-709.502
			0.40678	-22.6	-729.192
			0.40678	-22.4	-690.639
			0.40678	-22.2	-609.301
			0.40678	-22	-604.926
			0.40678	-21.8	-671.517
			0.40678	-21.6	-716.846
			0.40678	-21.4	-750.433
			0.40678	-21.2	-781.796
			0.40678	-21	-794.466
			0.40678	-20.8	-787.983
			0.40678	-20.6	-814.833
			0.40678	-20.4	-891.908
			0.40678	-20.2	-877.423
			0.40678	-20	-844.28
			0.40678	-19.8	-798.486
			0.40678	-19.6	-751.599
			0.40678	-19.4	-627.45
			0.40678	-19.2	-544.472
			0.40678	-19	-514.346
			0.40678	-18.8	-510.911
			0.40678	-18.6	-488.431
			0.40678	-18.4	-444.191
			0.40678	-18.2	-464.095
			0.40678	-18	-480.423
			0.40678	-17.8	-463.152
			0.40678	-17.6	-440.988
			0.40678	-17.4	-402.157
			0.40678	-17.2	-455.196
			0.40678	-17	-582.764
			0.40678	-16.8	-566.9
			0.40678	-16.6	-568.768
			0.40678	-16.4	-535.143
			0.40678	-16.2	-484.745
			0.40678	-16	-497.612
			0.40678	-15.8	-595.186
			0.40678	-15.6	-671.937
			0.40678	-15.4	-705.594
			0.40678	-15.2	-801.504
			0.40678	-15	-878.379
			0.40678	-14.8	-848.491
			0.40678	-14.6	-772.853
			0.40678	-14.4	-681.568
			0.40678	-14.2	-622
			0.40678	-14	-596.751
			0.40678	-13.8	-642.015
			0.40678	-13.6	-682.948
			0.40678	-13.4	-732.301
			0.40678	-13.2	-790.91
			0.40678	-13	-854.921
			0.40678	-12.8	-877.76
			0.40678	-12.6	-769.602
			0.40678	-12.4	-711.178
			0.40678	-12.2	-595.348
			0.40678	-12	-523.437
			0.40678	-11.8	-489.071
			0.40678	-11.6	-463.333
			0.40678	-11.4	-393.144
			0.40678	-11.2	-275.79
			0.40678	-11	-240.246
			0.40678	-10.8	-258.466
			0.40678	-10.6	-263.385
			0.40678	-10.4	-295.356
			0.40678	-10.2	-336.395
			0.40678	-10	-414.154
			0.40678	-9.8	-395.282
			0.40678	-9.6	-326.078
			0.40678	-9.4	-232.46
			0.40678	-9.2	-135.195
			0.40678	-9	-102.647
			0.40678	-8.8	-112.071
			0.40678	-8.6	-170.916
			0.40678	-8.4	-216.739
			0.40678	-8.2	-254.232
			0.40678	-8	-291.095
			0.40678	-7.8	-329.785
			0.40678	-7.6	-284.378
			0.40678	-7.4	-166.211
			0.40678	-7.2	-72.9456
			0.40678	-7	-12.1344
			0.40678	-6.8	-40.5794
			0.40678	-6.6	-180.627
			0.40678	-6.4	-383.093
			0.40678	-6.2	-516.995
			0.40678	-6	-633.152
			0.40678	-5.8	-789.643
			0.40678	-5.6	-803.416
			0.40678	-5.4	-699.34
			0.40678	-5.2	-532.012
			0.40678	-5	-273.482
			0.40678	-4.8	-91.7147
			0.40678	-4.6	-18.4957
			0.40678	-4.4	-49.9785
			0.40678	-4.2	-104.2
			0.40678	-4	-126.188
			0.40678	-3.8	-114.526
			0.40678	-3.6	-108.133
			0.40678	-3.4	-79.2677
			0.40678	-3.2	34.758
			0.40678	-3	148.014
			0.40678	-2.8	164.019
			0.40678	-2.6	356.606
			0.40678	-2.4	567.66
			0.40678	-2.2	788.188
			0.40678	-2	1007.72
			0.40678	-1.8	1114.42
			0.40678	-1.6	1249.09
			0.40678	-1.4	1433.82
			0.40678	-1.2	1646.57
			0.40678	-1	1799.8
			0.40678	-0.8	1767.32
			0.40678	-0.6	1699.27
			0.40678	-0.4	1616.35
			0.40678	-0.2	1533.15
			0.40678	0	1464.73
			0.40678	0.2	1551.19
			0.40678	0.4	1816.5
			0.40678	0.6	2342.79
			0.40678	0.8	2663.44
			0.40678	1	2958.17
			0.40678	1.2	3151.83
			0.40678	1.4	3129.85
			0.40678	1.6	3074.24
			0.40678	1.8	3011.06
			0.40678	2	2930.62
			0.40678	2.2	2762.04
			0.40678	2.4	2673.67
			0.40678	2.6	2864.32
			0.40678	2.8	2982.69
			0.40678	3	3049.04
			0.40678	3.2	3304.02
			0.40678	3.4	3461.28
			0.40678	3.6	3638.78
			0.40678	3.8	3548
			0.40678	4	3416.7
			0.40678	4.2	3246.59
			0.40678	4.4	2972.63
			0.40678	4.6	2803.3
			0.40678	4.8	2806.55
			0.40678	5	2835.7
			0.40678	5.2	2874.85
			0.40678	5.4	2880.54
			0.40678	5.6	2790.91
			0.40678	5.8	2819.83
			0.40678	6	2879.68
			0.40678	6.2	2771.05
			0.40678	6.4	2738.94
			0.40678	6.6	2677.66
			0.40678	6.8	2630.41
			0.40678	7	2602.74
			0.40678	7.2	2621.12
			0.40678	7.4	2708.72
			0.40678	7.6	2719.65
			0.40678	7.8	2665.8
			0.40678	8	2635.55
			0.40678	8.2	2622.64
			0.40678	8.4	2596.75
			0.40678	8.6	2545.3
			0.40678	8.8	2533.41
			0.40678	9	2606.43
			0.40678	9.2	2759.08
			0.40678	9.4	2835.34
			0.40678	9.6	2642.02
			0.40678	9.8	2438.4
			0.40678	10	2284.52
			0.40678	10.2	2220.17
			0.40678	10.4	2136.69
			0.40678	10.6	2124.49
			0.40678	10.8	2116.7
			0.40678	11	2078.78
			0.40678	11.2	2048.47
			0.40678	11.4	2075.12
			0.40678	11.6	2059.75
			0.40678	11.8	2048.69
			0.40678	12	1959.61
			0.40678	12.2	2074.94
			0.40678	12.4	2146.56
			0.40678	12.6	2232.58
			0.40678	12.8	2296.8
			0.40678	13	2312.09
			0.40678	13.2	2210.32
			0.40678	13.4	2035.42
			0.40678	13.6	1900.16
			0.40678	13.8	1739.76
			0.40678	14	1653.58
			0.40678	14.2	1673.27
			0.40678	14.4	1704.82
			0.40678	14.6	1738.38
			0.40678	14.8	1818.14
			0.40678	15	1884.06
			0.40678	15.2	2000.23
			0.40678	15.4	2164.56
			0.40678	15.6	2302.33
			0.40678	15.8	2315.47
			0.40678	16	2254.04
			0.40678	16.2	2147.28
			0.40678	16.4	1979.14
			0.40678	16.6	1814.17
			0.40678	16.8	1719.98
			0.40678	17	1663.48
			0.40678	17.2	1748.92
			0.40678	17.4	1786.28
			0.40678	17.6	1877.65
			0.40678	17.8	1924.07
			0.40678	18	1945.3
			0.40678	18.2	1930.89
			0.40678	18.4	1847.71
			0.40678	18.6	1680.73
			0.40678	18.8	1599.2
			0.40678	19	1507.85
			0.40678	19.2	1341.69
			0.40678	19.4	1237.89
			0.40678	19.6	1252.27
			0.40678	19.8	1340.92
			0.40678	20	1369.41
			0.40678	20.2	1396.93
			0.40678	20.4	1445.93
			0.40678	20.6	1386
			0.40678	20.8	1315.42
			0.40678	21	1386.59
			0.40678	21.2	1409.16
			0.40678	21.4	1401.25
			0.40678	21.6	1328.35
			0.40678	21.8	1265.28
			0.40678	22	1161.13
			0.40678	22.2	835.392
			0.40678	22.4	629.15
			0.40678	22.6	410.257
			0.40678	22.8	109.908
			0.40678	23	-104.545
			0.40678	23.2	-206.378
			0.40678	23.4	-280.503
			0.40678	23.6	-345.767
			0.40678	23.8	-445.173
			0.40678	24	-500.434
			0.40678	24.2	-628.466
			0.40678	24.4	-674.324
			0.40678	24.6	-676.723
			0.40678	24.8	-578.72
			0.40678	25	-467.825
			0.40678	25.2	-394.488
			0.40678	25.4	-321.773
			0.40678	25.6	-277.234
			0.40678	25.8	-310.845
			0.40678	26	-340.306
			0.40678	26.2	-307.132
			0.40678	26.4	-330.999
			0.40678	26.6	-399.269
			0.40678	26.8	-470.426
			0.40678	27	-553.48
			0.40678	27.2	-637.715
			0.40678	27.4	-738.912
			0.40678	27.6	-844.559
			0.40678	27.8	-954.268
			0.40678	28	-1061.15
			0.40678	28.2	-1034.24
			0.40678	28.4	-1010.69
			0.40678	28.6	-984.778
			0.40678	28.8	-964.604
			0.40678	29	-921.838
			0.40678	29.2	-831.722
			0.40678	29.4	-777.696
			0.40678	29.6	-726.226
			0.40678	29.8	-652.325
			0.40678	30	-568.983
			0.40678	30.2	-539.235
			0.40678	30.4	-625.232
			0.40678	30.6	-698.215
			0.40678	30.8	-766.922
			0.40678	31	-831.641
			0.40678	31.2	-872.319
			0.40678	31.4	-869.639
			0.40678	31.6	-869.421
			0.40678	31.8	-879.07
			0.40678	32	-889.969
			0.40678	32.2	-921.701
			0.40678	32.4	-991.32
			0.40678	32.6	-1030.23
			0.40678	32.8	-990.231
			0.40678	33	-925.984
			0.40678	33.2	-853.994
			0.40678	33.4	-779.455
			0.40678	33.6	-753.954
			0.40678	33.8	-779.929
			0.40678	34	-846.951
			0.40678	34.2	-950.851
			0.40678	34.4	-999.593
			0.40678	34.6	-1002.68
			0.40678	34.8	-993.358
			0.40678	35	-989.36
			0.40678	35.2	-1018.86
			0.40678	35.4	-1048.29
			0.40678	35.6	-1024.37
			0.40678	35.8	-1009.97
			0.40678	36	-1050.58
			0.40678	36.2	-1114.76
			0.40678	36.4	-1144.72
			0.40678	36.6	-1087.26
			0.40678	36.8	-1013.87
			0.40678	37	-894.589
			0.40678	37.2	-781.694
			0.40678	37.4	-683.785
			0.40678	37.6	-622.052
			0.40678	37.8	-537.38
			0.40678	38	-465.104
			0.40678	38.2	-409.779
			0.40678	38.4	-404.721
			0.40678	38.6	-384.325
			0.40678	38.8	-360.134
			0.40678	39	-385.37
			0.40678	39.2	-384.949
			0.40678	39.4	-353.144
			0.40678	39.6	-318.037
			0.40678	39.8	-309.711
			0.40678	40	-341.148
			0.40678	40.2	-336.401
			0.40678	40.4	-295.382
			0.40678	40.6	-260.276
			0.40678	40.8	-254.964
			0.40678	41	-282.955
			0.40678	41.2	-384.249
			0.40678	41.4	-387.954
			0.40678	41.6	-396.092
			0.40678	41.8	-307.602
			0.40678	42	-134.945
			0.40678	42.2	124.586
			0.40678	42.4	842.009
			0.40678	42.6	1246.6
			0.40678	42.8	1910.53
			0.40678	43	2647.79
			0.40678	43.2	2836.55
			0.40678	43.4	2904.97
			0.40678	43.6	2913.18
			0.40678	43.8	2833.82
			0.40678	44	2751.68
			0.40678	44.2	2664.99
			0.40678	44.4	2583.65
			0.40678	44.6	2527.58
			0.40678	44.8	2459.05
			0.40678	45	2383.73
			0.40678	45.2	2334.52
			0.40678	45.4	2324.03
			0.40678	45.6	2353.66
			0.40678	45.8	2400.09
			0.40678	46	2507.26
			0.40678	46.2	2573.21
			0.40678	46.4	2577.04
			0.40678	46.6	2575.14
			0.40678	46.8	2574.88
			0.40678	47	2526.11
			0.40678	47.2	2422.55
			0.40678	47.4	2357.73
			0.40678	47.6	2337.64
			0.40678	47.8	2389.2
			0.40678	48	2404.02
			0.40678	48.2	2474.87
			0.40678	48.4	2693.77
			0.40678	48.6	2803.09
			0.40678	48.8	2882.47
			0.40678	49	2894.6
			0.40678	49.2	2825.87
			0.40678	49.4	2750.16
			0.40678	49.6	2630.85
			0.40678	49.8	2459.5
			0.40678	50	2530.51
			0.433898	-50	-3.88979
			0.433898	-49.8	-65.5482
			0.433898	-49.6	-240.723
			0.433898	-49.4	-310.014
			0.433898	-49.2	-334.877
			0.433898	-49	-343.253
			0.433898	-48.8	-262.187
			0.433898	-48.6	-238.386
			0.433898	-48.4	-211.155
			0.433898	-48.2	-169.389
			0.433898	-48	-66.6578
			0.433898	-47.8	7.68232
			0.433898	-47.6	18.2821
			0.433898	-47.4	-59.5341
			0.433898	-47.2	-112.152
			0.433898	-47	-189.02
			0.433898	-46.8	-211.484
			0.433898	-46.6	-179.949
			0.433898	-46.4	-128.344
			0.433898	-46.2	-108.867
			0.433898	-46	-110.215
			0.433898	-45.8	-92.797
			0.433898	-45.6	-84.9663
			0.433898	-45.4	-75.4428
			0.433898	-45.2	-102.567
			0.433898	-45	-91.7802
			0.433898	-44.8	-53.5305
			0.433898	-44.6	-4.10626
			0.433898	-44.4	10.1734
			0.433898	-44.2	12.9065
			0.433898	-44	5.5445
			0.433898	-43.8	-66.8272
			0.433898	-43.6	-97.7211
			0.433898	-43.4	-95.8262
			0.433898	-43.2	-100.571
			0.433898	-43	-123.529
			0.433898	-42.8	-145.91
			0.433898	-42.6	-114.781
			0.433898	-42.4	-101.37
			0.433898	-42.2	-52.2943
			0.433898	-42	15.6068
			0.433898	-41.8	72.382
			0.433898	-41.6	138.896
			0.433898	-41.4	194.283
			0.433898	-41.2	229.914
			0.433898	-41	234.017
			0.433898	-40.8	62.8411
			0.433898	-40.6	-34.2193
			0.433898	-40.4	-118.367
			0.433898	-40.2	-184.365
			0.433898	-40	-220.895
			0.433898	-39.8	-311.819
			0.433898	-39.6	-331.032
			0.433898	-39.4	-298.865
			0.433898	-39.2	-181.736
			0.433898	-39	-54.5108
			0.433898	-38.8	-14.2912
			0.433898	-38.6	8.36706
			0.433898	-38.4	9.58293
			0.433898	-38.2	19.8914
			0.433898	-38	-52.1464
			0.433898	-37.8	-156.85
			0.433898	-37.6	-222.105
			0.433898	-37.4	-272.045
			0.433898	-37.2	-278.289
			0.433898	-37	-289.432
			0.433898	-36.8	-221.869
			0.433898	-36.6	-204.923
			0.433898	-36.4	-177
			0.433898	-36.2	-134.616
			0.433898	-36	-75.9011
			0.433898	-35.8	6.66268
			0.433898	-35.6	5.12671
			0.433898	-35.4	15.1636
			0.433898	-35.2	-9.62487
			0.433898	-35	-65.9549
			0.433898	-34.8	-134.052
			0.433898	-34.6	-189.581
			0.433898	-34.4	-248.148
			0.433898	-34.2	-314.173
			0.433898	-34	-342.692
			0.433898	-33.8	-400.814
			0.433898	-33.6	-434.24
			0.433898	-33.4	-443.527
			0.433898	-33.2	-337.563
			0.433898	-33	-258.254
			0.433898	-32.8	-211.887
			0.433898	-32.6	-191.799
			0.433898	-32.4	-212.015
			0.433898	-32.2	-246.665
			0.433898	-32	-269.311
			0.433898	-31.8	-220.071
			0.433898	-31.6	-262.415
			0.433898	-31.4	-307.099
			0.433898	-31.2	-401.125
			0.433898	-31	-472.929
			0.433898	-30.8	-536.661
			0.433898	-30.6	-586.899
			0.433898	-30.4	-556.913
			0.433898	-30.2	-480.298
			0.433898	-30	-378.628
			0.433898	-29.8	-290.411
			0.433898	-29.6	-244.251
			0.433898	-29.4	-261.34
			0.433898	-29.2	-297.843
			0.433898	-29	-315.441
			0.433898	-28.8	-306.727
			0.433898	-28.6	-299.709
			0.433898	-28.4	-283.685
			0.433898	-28.2	-242.411
			0.433898	-28	-169.219
			0.433898	-27.8	-159.065
			0.433898	-27.6	-185.228
			0.433898	-27.4	-240.048
			0.433898	-27.2	-263.978
			0.433898	-27	-295.427
			0.433898	-26.8	-342.196
			0.433898	-26.6	-334.036
			0.433898	-26.4	-298.603
			0.433898	-26.2	-269.09
			0.433898	-26	-216.484
			0.433898	-25.8	-125.946
			0.433898	-25.6	-104.114
			0.433898	-25.4	-102.335
			0.433898	-25.2	-102.789
			0.433898	-25	-99.1897
			0.433898	-24.8	-151.682
			0.433898	-24.6	-212.122
			0.433898	-24.4	-245.304
			0.433898	-24.2	-261.985
			0.433898	-24	-172.785
			0.433898	-23.8	-180.832
			0.433898	-23.6	-133.073
			0.433898	-23.4	-112.72
			0.433898	-23.2	-195.653
			0.433898	-23	-278.791
			0.433898	-22.8	-309.639
			0.433898	-22.6	-357.54
			0.433898	-22.4	-399.323
			0.433898	-22.2	-413.839
			0.433898	-22	-396.768
			0.433898	-21.8	-442.386
			0.433898	-21.6	-516.731
			0.433898	-21.4	-568.062
			0.433898	-21.2	-577.36
			0.433898	-21	-541.185
			0.433898	-20.8	-503.689
			0.433898	-20.6	-471.481
			0.433898	-20.4	-460.966
			0.433898	-20.2	-459.621
			0.433898	-20	-446.086
			0.433898	-19.8	-390.39
			0.433898	-19.6	-364.093
			0.433898	-19.4	-323.566
			0.433898	-19.2	-288.027
			0.433898	-19	-249.275
			0.433898	-18.8	-217.753
			0.433898	-18.6	-185.398
			0.433898	-18.4	-196.691
			0.433898	-18.2	-222.79
			0.433898	-18	-241.033
			0.433898	-17.8	-241.704
			0.433898	-17.6	-279.028
			0.433898	-17.4	-340.476
			0.433898	-17.2	-391.907
			0.433898	-17	-390.978
			0.433898	-16.8	-376.043
			0.433898	-16.6	-348.164
			0.433898	-16.4	-167.034
			0.433898	-16.2	-63.9574
			0.433898	-16	-13.4591
			0.433898	-15.8	-36.2974
			0.433898	-15.6	-100.659
			0.433898	-15.4	-232.283
			0.433898	-15.2	-327.859
			0.433898	-15	-381.809
			0.433898	-14.8	-327.898
			0.433898	-14.6	-285.608
			0.433898	-14.4	-262.865
			0.433898	-14.2	-258.638
			0.433898	-14	-193.554
			0.433898	-13.8	-174.002
			0.433898	-13.6	-131.517
			0.433898	-13.4	-83.2792
			0.433898	-13.2	-48.7999
			0.433898	-13	-35.6977
			0.433898	-12.8	-55.9923
			0.433898	-12.6	-86.9436
			0.433898	-12.4	-154.282
			0.433898	-12.2	-237.266
			0.433898	-12	-316.836
			0.433898	-11.8	-340.683
			0.433898	-11.6	-362.537
			0.433898	-11.4	-373.828
			0.433898	-11.2	-362.3
			0.433898	-11	-363.503
			0.433898	-10.8	-411.99
			0.433898	-10.6	-467.122
			0.433898	-10.4	-513.893
			0.433898	-10.2	-553
			0.433898	-10	-555.723
			0.433898	-9.8	-596.541
			0.433898	-9.6	-657.426
			0.433898	-9.4	-795.977
			0.433898	-9.2	-881.519
			0.433898	-9	-915.935
			0.433898	-8.8	-950.883
			0.433898	-8.6	-961.967
			0.433898	-8.4	-943.888
			0.433898	-8.2	-914.725
			0.433898	-8	-766.381
			0.433898	-7.8	-543.453
			0.433898	-7.6	-308.088
			0.433898	-7.4	-105.035
			0.433898	-7.2	-50.8265
			0.433898	-7	-12.1924
			0.433898	-6.8	72.5607
			0.433898	-6.6	149.821
			0.433898	-6.4	68.2577
			0.433898	-6.2	4.4589
			0.433898	-6	-5.50308
			0.433898	-5.8	33.3975
			0.433898	-5.6	97.6039
			0.433898	-5.4	75.0257
			0.433898	-5.2	54.9224
			0.433898	-5	103.734
			0.433898	-4.8	117.95
			0.433898	-4.6	217.476
			0.433898	-4.4	373.55
			0.433898	-4.2	559.959
			0.433898	-4	770.887
			0.433898	-3.8	885.709
			0.433898	-3.6	934.47
			0.433898	-3.4	962.125
			0.433898	-3.2	955.156
			0.433898	-3	868.246
			0.433898	-2.8	707.511
			0.433898	-2.6	524.185
			0.433898	-2.4	370.628
			0.433898	-2.2	305.708
			0.433898	-2	316.617
			0.433898	-1.8	398.729
			0.433898	-1.6	492.156
			0.433898	-1.4	527.568
			0.433898	-1.2	587.822
			0.433898	-1	802.134
			0.433898	-0.8	1088.35
			0.433898	-0.6	1371.45
			0.433898	-0.4	1640.78
			0.433898	-0.2	1755.19
			0.433898	0	1634.44
			0.433898	0.2	1512.93
			0.433898	0.4	1270.99
			0.433898	0.6	1055.37
			0.433898	0.8	887.72
			0.433898	1	952.354
			0.433898	1.2	1166.94
			0.433898	1.4	1531.67
			0.433898	1.6	1592.15
			0.433898	1.8	1446.58
			0.433898	2	1206.05
			0.433898	2.2	1014.81
			0.433898	2.4	839.494
			0.433898	2.6	840.08
			0.433898	2.8	927.003
			0.433898	3	978.046
			0.433898	3.2	1060.16
			0.433898	3.4	1081.18
			0.433898	3.6	1167.19
			0.433898	3.8	1451.6
			0.433898	4	1665.53
			0.433898	4.2	1831.78
			0.433898	4.4	1774.43
			0.433898	4.6	1543.61
			0.433898	4.8	1417.71
			0.433898	5	1392.49
			0.433898	5.2	1496.93
			0.433898	5.4	1562.6
			0.433898	5.6	1556.32
			0.433898	5.8	1450.06
			0.433898	6	1250.26
			0.433898	6.2	915.751
			0.433898	6.4	603.81
			0.433898	6.6	629.546
			0.433898	6.8	693.641
			0.433898	7	873.463
			0.433898	7.2	971.308
			0.433898	7.4	1029.85
			0.433898	7.6	1112.66
			0.433898	7.8	1177.05
			0.433898	8	1192.57
			0.433898	8.2	1113.11
			0.433898	8.4	1109.38
			0.433898	8.6	1176.47
			0.433898	8.8	1348.56
			0.433898	9	1398.95
			0.433898	9.2	1343.78
			0.433898	9.4	1165.79
			0.433898	9.6	1126.34
			0.433898	9.8	1141.67
			0.433898	10	1153.68
			0.433898	10.2	1147.63
			0.433898	10.4	1086.81
			0.433898	10.6	975.633
			0.433898	10.8	887.843
			0.433898	11	939.771
			0.433898	11.2	1044.4
			0.433898	11.4	1163.13
			0.433898	11.6	1270.02
			0.433898	11.8	1368.19
			0.433898	12	1450.95
			0.433898	12.2	1388.71
			0.433898	12.4	1267.14
			0.433898	12.6	1084.74
			0.433898	12.8	814.99
			0.433898	13	616.82
			0.433898	13.2	509.84
			0.433898	13.4	437.301
			0.433898	13.6	401.53
			0.433898	13.8	472.96
			0.433898	14	514.684
			0.433898	14.2	521.31
			0.433898	14.4	499.061
			0.433898	14.6	446.338
			0.433898	14.8	397.294
			0.433898	15	341.985
			0.433898	15.2	323.796
			0.433898	15.4	342.277
			0.433898	15.6	318.559
			0.433898	15.8	306.962
			0.433898	16	296.661
			0.433898	16.2	275.523
			0.433898	16.4	279.981
			0.433898	16.6	266.414
			0.433898	16.8	250.401
			0.433898	17	304.681
			0.433898	17.2	327.913
			0.433898	17.4	350.594
			0.433898	17.6	426.826
			0.433898	17.8	463.727
			0.433898	18	478.151
			0.433898	18.2	506.24
			0.433898	18.4	518.981
			0.433898	18.6	517.786
			0.433898	18.8	458.041
			0.433898	19	349.154
			0.433898	19.2	273.013
			0.433898	19.4	230.49
			0.433898	19.6	227.06
			0.433898	19.8	297.855
			0.433898	20	376.218
			0.433898	20.2	445.677
			0.433898	20.4	511.741
			0.433898	20.6	643.486
			0.433898	20.8	690.19
			0.433898	21	702.936
			0.433898	21.2	663.065
			0.433898	21.4	586.489
			0.433898	21.6	525.56
			0.433898	21.8	460.599
			0.433898	22	413.468
			0.433898	22.2	379.658
			0.433898	22.4	359.44
			0.433898	22.6	349.871
			0.433898	22.8	299.921
			0.433898	23	231.918
			0.433898	23.2	227.681
			0.433898	23.4	274.991
			0.433898	23.6	374.002
			0.433898	23.8	462.529
			0.433898	24	550.11
			0.433898	24.2	609.295
			0.433898	24.4	575.644
			0.433898	24.6	366.77
			0.433898	24.8	254.37
			0.433898	25	146.649
			0.433898	25.2	-54.7404
			0.433898	25.4	-151.555
			0.433898	25.6	-169.219
			0.433898	25.8	-125.43
			0.433898	26	-85.5473
			0.433898	26.2	-58.848
			0.433898	26.4	-39.7785
			0.433898	26.6	-74.1104
			0.433898	26.8	-72.8934
			0.433898	27	-20.7656
			0.433898	27.2	44.2029
			0.433898	27.4	64.4564
			0.433898	27.6	35.6104
			0.433898	27.8	-24.5727
			0.433898	28	-104.165
			0.433898	28.2	-130.174
			0.433898	28.4	-110.85
			0.433898	28.6	-89.7254
			0.433898	28.8	-97.8484
			0.433898	29	-105.053
			0.433898	29.2	-83.5984
			0.433898	29.4	-53.2059
			0.433898	29.6	-4.22459
			0.433898	29.8	75.7684
			0.433898	30	152.995
			0.433898	30.2	189.475
			0.433898	30.4	214.907
			0.433898	30.6	256.05
			0.433898	30.8	251.322
			0.433898	31	215.003
			0.433898	31.2	216.244
			0.433898	31.4	198.092
			0.433898	31.6	163.564
			0.433898	31.8	119.769
			0.433898	32	33.6653
			0.433898	32.2	45.363
			0.433898	32.4	51.3745
			0.433898	32.6	79.139
			0.433898	32.8	133.538
			0.433898	33	254.778
			0.433898	33.2	344.006
			0.433898	33.4	372.807
			0.433898	33.6	353.535
			0.433898	33.8	303.435
			0.433898	34	285.27
			0.433898	34.2	204.431
			0.433898	34.4	158.767
			0.433898	34.6	51.7561
			0.433898	34.8	-23.159
			0.433898	35	-76.0441
			0.433898	35.2	-132.15
			0.433898	35.4	-154.257
			0.433898	35.6	-134.327
			0.433898	35.8	-105.546
			0.433898	36	45.6259
			0.433898	36.2	145.134
			0.433898	36.4	248.383
			0.433898	36.6	361.37
			0.433898	36.8	393.046
			0.433898	37	381.011
			0.433898	37.2	298.211
			0.433898	37.4	177.131
			0.433898	37.6	78.9867
			0.433898	37.8	-24.3748
			0.433898	38	-67.132
			0.433898	38.2	-58.9693
			0.433898	38.4	-26.7251
			0.433898	38.6	23.7842
			0.433898	38.8	105.67
			0.433898	39	191.857
			0.433898	39.2	220.665
			0.433898	39.4	255.436
			0.433898	39.6	290.03
			0.433898	39.8	312.995
			0.433898	40	319.576
			0.433898	40.2	319.088
			0.433898	40.4	327.627
			0.433898	40.6	301.26
			0.433898	40.8	288.717
			0.433898	41	297.381
			0.433898	41.2	268.408
			0.433898	41.4	218.244
			0.433898	41.6	191.822
			0.433898	41.8	164.645
			0.433898	42	156.788
			0.433898	42.2	156.581
			0.433898	42.4	224.53
			0.433898	42.6	312.283
			0.433898	42.8	358.021
			0.433898	43	386.599
			0.433898	43.2	377.927
			0.433898	43.4	335.044
			0.433898	43.6	230.095
			0.433898	43.8	105.309
			0.433898	44	18.5529
			0.433898	44.2	-127.674
			0.433898	44.4	-212.931
			0.433898	44.6	-198.215
			0.433898	44.8	-87.117
			0.433898	45	56.1395
			0.433898	45.2	191.801
			0.433898	45.4	292.693
			0.433898	45.6	293.868
			0.433898	45.8	275.964
			0.433898	46	231.789
			0.433898	46.2	298.205
			0.433898	46.4	352.324
			0.433898	46.6	370.88
			0.433898	46.8	340.894
			0.433898	47	236.824
			0.433898	47.2	173.688
			0.433898	47.4	126.518
			0.433898	47.6	69.8152
			0.433898	47.8	14.7068
			0.433898	48	-33.8928
			0.433898	48.2	7.67604
			0.433898	48.4	106.732
			0.433898	48.6	226.767
			0.433898	48.8	263.427
			0.433898	49	233.779
			0.433898	49.2	207.408
			0.433898	49.4	140.488
			0.433898	49.6	98.5217
			0.433898	49.8	107.752
			0.433898	50	186.947
			0.461017	-50	3.32475
			0.461017	-49.8	-60.1319
			0.461017	-49.6	-64.2313
			0.461017	-49.4	-54.1141
			0.461017	-49.2	-50.8209
			0.461017	-49	-57.0835
			0.461017	-48.8	-66.1599
			0.461017	-48.6	-72.2369
			0.461017	-48.4	-73.43
			0.461017	-48.2	-76.0233
			0.461017	-48	-76.1886
			0.461017	-47.8	-66.8579
			0.461017	-47.6	-64.6985
			0.461017	-47.4	-67.262
			0.461017	-47.2	-68.9401
			0.461017	-47	-63.1377
			0.461017	-46.8	-69.9447
			0.461017	-46.6	-71.898
			0.461017	-46.4	-71.9945
			0.461017	-46.2	-69.84
			0.461017	-46	-66.5397
			0.461017	-45.8	-59.4253
			0.461017	-45.6	-53.294
			0.461017	-45.4	-55.2376
			0.461017	-45.2	-57.2601
			0.461017	-45	-63.2304
			0.461017	-44.8	-63.6718
			0.461017	-44.6	-67.6531
			0.461017	-44.4	-66.8188
			0.461017	-44.2	-64.7005
			0.461017	-44	-64.6774
			0.461017	-43.8	-67.8452
			0.461017	-43.6	-75.3388
			0.461017	-43.4	-73.5876
			0.461017	-43.2	-70.455
			0.461017	-43	-65.374
			0.461017	-42.8	-58.6663
			0.461017	-42.6	-60.1875
			0.461017	-42.4	-59.574
			0.461017	-42.2	-61.4928
			0.461017	-42	-62.9365
			0.461017	-41.8	-61.8632
			0.461017	-41.6	-66.8217
			0.461017	-41.4	-67.4186
			0.461017	-41.2	-68.3884
			0.461017	-41	-68.9229
			0.461017	-40.8	-66.752
			0.461017	-40.6	-67.2739
			0.461017	-40.4	-70.9543
			0.461017	-40.2	-71.4341
			0.461017	-40	-70.3555
			0.461017	-39.8	-67.1635
			0.461017	-39.6	-64.4971
			0.461017	-39.4	-62.5243
			0.461017	-39.2	-55.1711
			0.461017	-39	-46.385
			0.461017	-38.8	-39.3649
			0.461017	-38.6	-28.5139
			0.461017	-38.4	-27.6692
			0.461017	-38.2	-31.5133
			0.461017	-38	-39.5804
			0.461017	-37.8	-48.2987
			0.461017	-37.6	-55.1297
			0.461017	-37.4	-55.9786
			0.461017	-37.2	-59.431
			0.461017	-37	-67.4605
			0.461017	-36.8	-74.7349
			0.461017	-36.6	-75.6897
			0.461017	-36.4	-77.3259
			0.461017	-36.2	-80.114
			0.461017	-36	-75.1868
			0.461017	-35.8	-66.7215
			0.461017	-35.6	-67.6352
			0.461017	-35.4	-66.9426
			0.461017	-35.2	-66.0956
			0.461017	-35	-59.2878
			0.461017	-34.8	-61.694
			0.461017	-34.6	-63.1041
			0.461017	-34.4	-61.5938
			0.461017	-34.2	-63.1612
			0.461017	-34	-65.363
			0.461017	-33.8	-64.1414
			0.461017	-33.6	-62.2092
			0.461017	-33.4	-68.6925
			0.461017	-33.2	-75.7861
			0.461017	-33	-75.786
			0.461017	-32.8	-77.6362
			0.461017	-32.6	-86.337
			0.461017	-32.4	-92.7336
			0.461017	-32.2	-96.6009
			0.461017	-32	-95.727
			0.461017	-31.8	-86.8505
			0.461017	-31.6	-64.2923
			0.461017	-31.4	-55.3852
			0.461017	-31.2	-55.0096
			0.461017	-31	-57.3454
			0.461017	-30.8	-65.8092
			0.461017	-30.6	-64.3201
			0.461017	-30.4	-68.8123
			0.461017	-30.2	-72.8704
			0.461017	-30	-73.3835
			0.461017	-29.8	-70.3995
			0.461017	-29.6	-68.5979
			0.461017	-29.4	-60.6277
			0.461017	-29.2	-50.5894
			0.461017	-29	-55.2755
			0.461017	-28.8	-55.5714
			0.461017	-28.6	-65.1835
			0.461017	-28.4	-77.0529
			0.461017	-28.2	-87.0055
			0.461017	-28	-94.5425
			0.461017	-27.8	-100.532
			0.461017	-27.6	-111.982
			0.461017	-27.4	-120.515
			0.461017	-27.2	-126.261
			0.461017	-27	-117.178
			0.461017	-26.8	-99.721
			0.461017	-26.6	-79.0993
			0.461017	-26.4	-61.9055
			0.461017	-26.2	-60.8878
			0.461017	-26	-73.4642
			0.461017	-25.8	-85.621
			0.461017	-25.6	-95.5467
			0.461017	-25.4	-99.8953
			0.461017	-25.2	-98.4709
			0.461017	-25	-91.777
			0.461017	-24.8	-84.621
			0.461017	-24.6	-91.3388
			0.461017	-24.4	-108.629
			0.461017	-24.2	-117.873
			0.461017	-24	-140.621
			0.461017	-23.8	-159.609
			0.461017	-23.6	-180.748
			0.461017	-23.4	-199.238
			0.461017	-23.2	-221.017
			0.461017	-23	-228.354
			0.461017	-22.8	-238.354
			0.461017	-22.6	-252.361
			0.461017	-22.4	-246.785
			0.461017	-22.2	-214.83
			0.461017	-22	-170.186
			0.461017	-21.8	-125.068
			0.461017	-21.6	-71.4949
			0.461017	-21.4	-70.1283
			0.461017	-21.2	-71.5294
			0.461017	-21	-68.7477
			0.461017	-20.8	-42.1317
			0.461017	-20.6	-23.2074
			0.461017	-20.4	-17.7372
			0.461017	-20.2	-34.2747
			0.461017	-20	-66.0996
			0.461017	-19.8	-75.5061
			0.461017	-19.6	-72.1461
			0.461017	-19.4	-78.4171
			0.461017	-19.2	-111.188
			0.461017	-19	-215.05
			0.461017	-18.8	-259.636
			0.461017	-18.6	-247.173
			0.461017	-18.4	-193.616
			0.461017	-18.2	-68.0699
			0.461017	-18	55.8375
			0.461017	-17.8	134.389
			0.461017	-17.6	191.909
			0.461017	-17.4	247.893
			0.461017	-17.2	228.176
			0.461017	-17	181.3
			0.461017	-16.8	120.397
			0.461017	-16.6	79.1004
			0.461017	-16.4	22.2219
			0.461017	-16.2	-12.4592
			0.461017	-16	-68.9078
			0.461017	-15.8	-134.386
			0.461017	-15.6	-226.887
			0.461017	-15.4	-363.876
			0.461017	-15.2	-426.276
			0.461017	-15	-454.585
			0.461017	-14.8	-507.332
			0.461017	-14.6	-600.618
			0.461017	-14.4	-661.514
			0.461017	-14.2	-633.082
			0.461017	-14	-530.998
			0.461017	-13.8	-489.916
			0.461017	-13.6	-551.008
			0.461017	-13.4	-687.288
			0.461017	-13.2	-835.215
			0.461017	-13	-994.464
			0.461017	-12.8	-1085.32
			0.461017	-12.6	-1164.03
			0.461017	-12.4	-1231.26
			0.461017	-12.2	-1254.99
			0.461017	-12	-1111.03
			0.461017	-11.8	-968.375
			0.461017	-11.6	-872.082
			0.461017	-11.4	-819.136
			0.461017	-11.2	-844.341
			0.461017	-11	-930.353
			0.461017	-10.8	-1077.86
			0.461017	-10.6	-1044.26
			0.461017	-10.4	-943.57
			0.461017	-10.2	-905.741
			0.461017	-10	-825.805
			0.461017	-9.8	-858.354
			0.461017	-9.6	-858.486
			0.461017	-9.4	-922.554
			0.461017	-9.2	-944.566
			0.461017	-9	-897.49
			0.461017	-8.8	-783.879
			0.461017	-8.6	-706.501
			0.461017	-8.4	-657.195
			0.461017	-8.2	-563.48
			0.461017	-8	-558.047
			0.461017	-7.8	-582.246
			0.461017	-7.6	-577.927
			0.461017	-7.4	-533.838
			0.461017	-7.2	-438.927
			0.461017	-7	-357.572
			0.461017	-6.8	-229.579
			0.461017	-6.6	-66.8592
			0.461017	-6.4	197.148
			0.461017	-6.2	545.254
			0.461017	-6	897.018
			0.461017	-5.8	1055.77
			0.461017	-5.6	994.13
			0.461017	-5.4	938.019
			0.461017	-5.2	874.053
			0.461017	-5	775.387
			0.461017	-4.8	775.579
			0.461017	-4.6	726.983
			0.461017	-4.4	878.933
			0.461017	-4.2	920.861
			0.461017	-4	934.052
			0.461017	-3.8	1020.62
			0.461017	-3.6	1179.72
			0.461017	-3.4	1566.59
			0.461017	-3.2	1620.82
			0.461017	-3	1603.49
			0.461017	-2.8	1558.02
			0.461017	-2.6	1418.16
			0.461017	-2.4	1313.6
			0.461017	-2.2	1207.04
			0.461017	-2	1204.06
			0.461017	-1.8	1232.68
			0.461017	-1.6	1463.15
			0.461017	-1.4	1593.44
			0.461017	-1.2	1680.85
			0.461017	-1	1480.76
			0.461017	-0.8	1515.15
			0.461017	-0.6	1538.38
			0.461017	-0.4	1544.66
			0.461017	-0.2	1547.34
			0.461017	0	1504.52
			0.461017	0.2	1551.11
			0.461017	0.4	1664.74
			0.461017	0.6	1717.62
			0.461017	0.8	1559.49
			0.461017	1	1747.96
			0.461017	1.2	1677.78
			0.461017	1.4	1640.34
			0.461017	1.6	1553.04
			0.461017	1.8	1420.9
			0.461017	2	1227.71
			0.461017	2.2	1101.28
			0.461017	2.4	963.588
			0.461017	2.6	694.654
			0.461017	2.8	568.109
			0.461017	3	528.266
			0.461017	3.2	552.379
			0.461017	3.4	572.373
			0.461017	3.6	573.331
			0.461017	3.8	665.509
			0.461017	4	905.365
			0.461017	4.2	852.538
			0.461017	4.4	747.901
			0.461017	4.6	589.915
			0.461017	4.8	543.323
			0.461017	5	637.675
			0.461017	5.2	745.786
			0.461017	5.4	858.647
			0.461017	5.6	949.139
			0.461017	5.8	1048.15
			0.461017	6	1094.86
			0.461017	6.2	1049.41
			0.461017	6.4	1054.89
			0.461017	6.6	1062.74
			0.461017	6.8	1025.61
			0.461017	7	938.318
			0.461017	7.2	991.069
			0.461017	7.4	1103.56
			0.461017	7.6	1153.4
			0.461017	7.8	1147.3
			0.461017	8	1071.61
			0.461017	8.2	973.556
			0.461017	8.4	856.027
			0.461017	8.6	762.508
			0.461017	8.8	713.36
			0.461017	9	748.929
			0.461017	9.2	775.013
			0.461017	9.4	731.436
			0.461017	9.6	571.663
			0.461017	9.8	404.625
			0.461017	10	275.102
			0.461017	10.2	182.327
			0.461017	10.4	164.767
			0.461017	10.6	216.6
			0.461017	10.8	324.124
			0.461017	11	424.37
			0.461017	11.2	476.405
			0.461017	11.4	447.069
			0.461017	11.6	366.002
			0.461017	11.8	259.434
			0.461017	12	119.187
			0.461017	12.2	22.802
			0.461017	12.4	-47.0129
			0.461017	12.6	-45.0425
			0.461017	12.8	-77.4391
			0.461017	13	-103.471
			0.461017	13.2	-117.935
			0.461017	13.4	-122.144
			0.461017	13.6	-133.368
			0.461017	13.8	-110.586
			0.461017	14	-76.7235
			0.461017	14.2	-36.9745
			0.461017	14.4	120.762
			0.461017	14.6	275.194
			0.461017	14.8	347.635
			0.461017	15	332.497
			0.461017	15.2	269.194
			0.461017	15.4	221.34
			0.461017	15.6	197.944
			0.461017	15.8	182.418
			0.461017	16	133.632
			0.461017	16.2	93.1897
			0.461017	16.4	77.296
			0.461017	16.6	70.1535
			0.461017	16.8	62.154
			0.461017	17	66.7249
			0.461017	17.2	69.5318
			0.461017	17.4	71.0461
			0.461017	17.6	55.0441
			0.461017	17.8	37.8274
			0.461017	18	19.0277
			0.461017	18.2	40.3304
			0.461017	18.4	81.8251
			0.461017	18.6	96.9584
			0.461017	18.8	99.4081
			0.461017	19	103.797
			0.461017	19.2	104.728
			0.461017	19.4	101.349
			0.461017	19.6	102.524
			0.461017	19.8	111.269
			0.461017	20	125.448
			0.461017	20.2	128.881
			0.461017	20.4	129.589
			0.461017	20.6	94.9143
			0.461017	20.8	52.5864
			0.461017	21	11.3972
			0.461017	21.2	-14.911
			0.461017	21.4	-12.1878
			0.461017	21.6	2.44374
			0.461017	21.8	10.9443
			0.461017	22	14.7856
			0.461017	22.2	15.0339
			0.461017	22.4	12.8202
			0.461017	22.6	10.441
			0.461017	22.8	11.4302
			0.461017	23	30.551
			0.461017	23.2	36.7251
			0.461017	23.4	23.192
			0.461017	23.6	-10.3279
			0.461017	23.8	-40.917
			0.461017	24	-53.738
			0.461017	24.2	-57.8117
			0.461017	24.4	-55.8028
			0.461017	24.6	-55.2085
			0.461017	24.8	-51.7702
			0.461017	25	-49.5935
			0.461017	25.2	-45.8101
			0.461017	25.4	-39.3503
			0.461017	25.6	-44.6629
			0.461017	25.8	-43.2939
			0.461017	26	-56.7272
			0.461017	26.2	-74.2512
			0.461017	26.4	-71.899
			0.461017	26.6	-69.5772
			0.461017	26.8	-67.6321
			0.461017	27	-64.8687
			0.461017	27.2	-61.3778
			0.461017	27.4	-59.1587
			0.461017	27.6	-53.3085
			0.461017	27.8	-41.349
			0.461017	28	-34.5604
			0.461017	28.2	-32.1723
			0.461017	28.4	-33.1947
			0.461017	28.6	-33.3148
			0.461017	28.8	-30.6435
			0.461017	29	-30.1382
			0.461017	29.2	-36.5633
			0.461017	29.4	-46.7099
			0.461017	29.6	-62.8904
			0.461017	29.8	-73.2937
			0.461017	30	-77.2853
			0.461017	30.2	-81.6167
			0.461017	30.4	-87.4965
			0.461017	30.6	-85.4797
			0.461017	30.8	-77.2835
			0.461017	31	-66.6898
			0.461017	31.2	-56.3643
			0.461017	31.4	-46.3067
			0.461017	31.6	-38.5241
			0.461017	31.8	-34.7739
			0.461017	32	-38.4608
			0.461017	32.2	-46.1301
			0.461017	32.4	-66.4895
			0.461017	32.6	-67.5878
			0.461017	32.8	-70.1589
			0.461017	33	-65.3205
			0.461017	33.2	-54.4358
			0.461017	33.4	-49.6248
			0.461017	33.6	-47.0314
			0.461017	33.8	-30.0749
			0.461017	34	-36.5883
			0.461017	34.2	-44.4542
			0.461017	34.4	-51.9184
			0.461017	34.6	-59.3211
			0.461017	34.8	-60.7808
			0.461017	35	-60.5867
			0.461017	35.2	-49.1197
			0.461017	35.4	-44.4801
			0.461017	35.6	-57.9865
			0.461017	35.8	-59.1083
			0.461017	36	-50.4742
			0.461017	36.2	-46.9979
			0.461017	36.4	-44.2474
			0.461017	36.6	-40.4452
			0.461017	36.8	-40.1459
			0.461017	37	-34.0512
			0.461017	37.2	-29.9207
			0.461017	37.4	-32.8047
			0.461017	37.6	-34.707
			0.461017	37.8	-29.7937
			0.461017	38	-33.3603
			0.461017	38.2	-37.9157
			0.461017	38.4	-39.3563
			0.461017	38.6	-42.005
			0.461017	38.8	-39.2881
			0.461017	39	-32.6334
			0.461017	39.2	-31.4682
			0.461017	39.4	-39.9225
			0.461017	39.6	-49.104
			0.461017	39.8	-54.8171
			0.461017	40	-62.841
			0.461017	40.2	-72.5475
			0.461017	40.4	-78.0562
			0.461017	40.6	-67.7827
			0.461017	40.8	-60.5772
			0.461017	41	-45.5039
			0.461017	41.2	-18.0155
			0.461017	41.4	-14.9589
			0.461017	41.6	-14.5196
			0.461017	41.8	-13.7342
			0.461017	42	-15.3847
			0.461017	42.2	-21.1479
			0.461017	42.4	-26.8235
			0.461017	42.6	-29.7356
			0.461017	42.8	-35.3553
			0.461017	43	-47.4932
			0.461017	43.2	-45.5039
			0.461017	43.4	-40.0246
			0.461017	43.6	-38.8012
			0.461017	43.8	-41.0708
			0.461017	44	-37.4903
			0.461017	44.2	-34.1408
			0.461017	44.4	-35.7775
			0.461017	44.6	-37.7822
			0.461017	44.8	-40.3562
			0.461017	45	-40.4737
			0.461017	45.2	-50.2658
			0.461017	45.4	-50.6573
			0.461017	45.6	-50.6156
			0.461017	45.8	-49.5
			0.461017	46	-45.9849
			0.461017	46.2	-40.7999
			0.461017	46.4	-34.0369
			0.461017	46.6	-35.0834
			0.461017	46.8	-47.2626
			0.461017	47	-54.717
			0.461017	47.2	-59.9941
			0.461017	47.4	-66.783
			0.461017	47.6	-66.0344
			0.461017	47.8	-61.6274
			0.461017	48	-54.2927
			0.461017	48.2	-55.6779
			0.461017	48.4	-61.8754
			0.461017	48.6	-67.7198
			0.461017	48.8	-65.1444
			0.461017	49	-52.4622
			0.461017	49.2	-33.5705
			0.461017	49.4	-22.2326
			0.461017	49.6	-16.7254
			0.461017	49.8	-17.0909
			0.461017	50	-38.0577
			0.488136	-50	-63.9924
			0.488136	-49.8	-64.3033
			0.488136	-49.6	-67.3222
			0.488136	-49.4	-69.8765
			0.488136	-49.2	-69.6828
			0.488136	-49	-71.7399
			0.488136	-48.8	-81.6125
			0.488136	-48.6	-84.9651
			0.488136	-48.4	-88.4724
			0.488136	-48.2	-93.1984
			0.488136	-48	-95.6229
			0.488136	-47.8	-91.3059
			0.488136	-47.6	-75.5853
			0.488136	-47.4	-79.1071
			0.488136	-47.2	-83.8813
			0.488136	-47	-83.4137
			0.488136	-46.8	-93.0063
			0.488136	-46.6	-98.6573
			0.488136	-46.4	-94.3687
			0.488136	-46.2	-91.452
			0.488136	-46	-93.4383
			0.488136	-45.8	-92.6057
			0.488136	-45.6	-85.8052
			0.488136	-45.4	-74.5291
			0.488136	-45.2	-74.9909
			0.488136	-45	-76.4744
			0.488136	-44.8	-84.0083
			0.488136	-44.6	-90.5178
			0.488136	-44.4	-110.854
			0.488136	-44.2	-87.7638
			0.488136	-44	-58.5089
			0.488136	-43.8	-31.7598
			0.488136	-43.6	-11.97
			0.488136	-43.4	3.43529
			0.488136	-43.2	13.9867
			0.488136	-43	21.4591
			0.488136	-42.8	16.8402
			0.488136	-42.6	-2.09491
			0.488136	-42.4	-25.9972
			0.488136	-42.2	-62.5085
			0.488136	-42	-90.5442
			0.488136	-41.8	-93.3148
			0.488136	-41.6	-99.1852
			0.488136	-41.4	-112.71
			0.488136	-41.2	-92.7071
			0.488136	-41	-64.9171
			0.488136	-40.8	-37.115
			0.488136	-40.6	-19.9475
			0.488136	-40.4	-15.848
			0.488136	-40.2	-28.8696
			0.488136	-40	-51.3164
			0.488136	-39.8	-59.1259
			0.488136	-39.6	-55.311
			0.488136	-39.4	-61.2692
			0.488136	-39.2	-77.0226
			0.488136	-39	-88.677
			0.488136	-38.8	-96.2653
			0.488136	-38.6	-100.019
			0.488136	-38.4	-95.5936
			0.488136	-38.2	-77.0618
			0.488136	-38	-68.6039
			0.488136	-37.8	-67.2077
			0.488136	-37.6	-31.5714
			0.488136	-37.4	-26.6877
			0.488136	-37.2	-23.4626
			0.488136	-37	-27.5982
			0.488136	-36.8	-19.6222
			0.488136	-36.6	-16.9582
			0.488136	-36.4	-30.2129
			0.488136	-36.2	-41.504
			0.488136	-36	-46.3822
			0.488136	-35.8	-56.1012
			0.488136	-35.6	-61.2846
			0.488136	-35.4	-61.6076
			0.488136	-35.2	-52.3333
			0.488136	-35	-48.6048
			0.488136	-34.8	-49.6718
			0.488136	-34.6	-36.5961
			0.488136	-34.4	-28.3487
			0.488136	-34.2	-31.861
			0.488136	-34	-29.4509
			0.488136	-33.8	-15.4956
			0.488136	-33.6	-6.10845
			0.488136	-33.4	-0.0670953
			0.488136	-33.2	0.863229
			0.488136	-33	1.69657
			0.488136	-32.8	1.30986
			0.488136	-32.6	-5.08004
			0.488136	-32.4	-16.3056
			0.488136	-32.2	-31.946
			0.488136	-32	-52.517
			0.488136	-31.8	-51.0141
			0.488136	-31.6	-49.273
			0.488136	-31.4	-32.9502
			0.488136	-31.2	-9.93349
			0.488136	-31	-1.47836
			0.488136	-30.8	7.58201
			0.488136	-30.6	13.2772
			0.488136	-30.4	-0.840324
			0.488136	-30.2	-5.96607
			0.488136	-30	-5.7245
			0.488136	-29.8	0.882802
			0.488136	-29.6	7.48306
			0.488136	-29.4	7.47551
			0.488136	-29.2	-18.2796
			0.488136	-29	-28.9999
			0.488136	-28.8	-37.1498
			0.488136	-28.6	-29.3572
			0.488136	-28.4	-24.645
			0.488136	-28.2	-31.3512
			0.488136	-28	-27.595
			0.488136	-27.8	-18.0955
			0.488136	-27.6	13.3472
			0.488136	-27.4	43.7708
			0.488136	-27.2	60.7963
			0.488136	-27	71.8708
			0.488136	-26.8	57.0374
			0.488136	-26.6	46.2583
			0.488136	-26.4	44.8921
			0.488136	-26.2	53.2074
			0.488136	-26	79.5992
			0.488136	-25.8	122.98
			0.488136	-25.6	130.542
			0.488136	-25.4	128.962
			0.488136	-25.2	144.161
			0.488136	-25	186.323
			0.488136	-24.8	225.508
			0.488136	-24.6	231.059
			0.488136	-24.4	229.415
			0.488136	-24.2	235.027
			0.488136	-24	208.174
			0.488136	-23.8	165.276
			0.488136	-23.6	120.767
			0.488136	-23.4	68.9017
			0.488136	-23.2	12.9445
			0.488136	-23	-40.7503
			0.488136	-22.8	-77.8069
			0.488136	-22.6	-112.324
			0.488136	-22.4	-153.113
			0.488136	-22.2	-221.098
			0.488136	-22	-243.187
			0.488136	-21.8	-221.761
			0.488136	-21.6	-232.854
			0.488136	-21.4	-254.04
			0.488136	-21.2	-298.248
			0.488136	-21	-375.087
			0.488136	-20.8	-386.71
			0.488136	-20.6	-344.586
			0.488136	-20.4	-269.495
			0.488136	-20.2	-210.793
			0.488136	-20	-190.299
			0.488136	-19.8	-177.84
			0.488136	-19.6	-177.756
			0.488136	-19.4	-260.698
			0.488136	-19.2	-349.332
			0.488136	-19	-321.512
			0.488136	-18.8	-326.735
			0.488136	-18.6	-362.067
			0.488136	-18.4	-458.734
			0.488136	-18.2	-628.777
			0.488136	-18	-652.542
			0.488136	-17.8	-698.964
			0.488136	-17.6	-786.249
			0.488136	-17.4	-729.681
			0.488136	-17.2	-677.792
			0.488136	-17	-578.474
			0.488136	-16.8	-486.595
			0.488136	-16.6	-614.353
			0.488136	-16.4	-716.006
			0.488136	-16.2	-772.246
			0.488136	-16	-844.882
			0.488136	-15.8	-764.67
			0.488136	-15.6	-750.157
			0.488136	-15.4	-758.477
			0.488136	-15.2	-810.421
			0.488136	-15	-814.992
			0.488136	-14.8	-854.604
			0.488136	-14.6	-765.081
			0.488136	-14.4	-708.317
			0.488136	-14.2	-615.3
			0.488136	-14	-459.589
			0.488136	-13.8	-349.563
			0.488136	-13.6	-185.638
			0.488136	-13.4	-32.6087
			0.488136	-13.2	-31.9327
			0.488136	-13	-143.501
			0.488136	-12.8	-117.287
			0.488136	-12.6	13.8343
			0.488136	-12.4	170.792
			0.488136	-12.2	346.803
			0.488136	-12	497.519
			0.488136	-11.8	697.423
			0.488136	-11.6	922.298
			0.488136	-11.4	1083.95
			0.488136	-11.2	1231.5
			0.488136	-11	1175.41
			0.488136	-10.8	1152.05
			0.488136	-10.6	1179.96
			0.488136	-10.4	1278.61
			0.488136	-10.2	1336.42
			0.488136	-10	1255.42
			0.488136	-9.8	1033.07
			0.488136	-9.6	800.612
			0.488136	-9.4	811.225
			0.488136	-9.2	1110.4
			0.488136	-9	1236.45
			0.488136	-8.8	1288.45
			0.488136	-8.6	1279.64
			0.488136	-8.4	1206.03
			0.488136	-8.2	1138.18
			0.488136	-8	1093.12
			0.488136	-7.8	912.852
			0.488136	-7.6	827.167
			0.488136	-7.4	869.312
			0.488136	-7.2	1012.1
			0.488136	-7	1180.74
			0.488136	-6.8	1155.3
			0.488136	-6.6	1231.83
			0.488136	-6.4	1337.83
			0.488136	-6.2	1339.1
			0.488136	-6	1252.97
			0.488136	-5.8	1227.99
			0.488136	-5.6	1178.16
			0.488136	-5.4	1163.04
			0.488136	-5.2	1266.49
			0.488136	-5	1134.01
			0.488136	-4.8	1110.41
			0.488136	-4.6	1132.77
			0.488136	-4.4	1203.61
			0.488136	-4.2	1258.22
			0.488136	-4	1261.18
			0.488136	-3.8	1100.49
			0.488136	-3.6	1006.96
			0.488136	-3.4	923.021
			0.488136	-3.2	885.775
			0.488136	-3	811.997
			0.488136	-2.8	773.247
			0.488136	-2.6	663.992
			0.488136	-2.4	551.763
			0.488136	-2.2	389.564
			0.488136	-2	339.9
			0.488136	-1.8	316.012
			0.488136	-1.6	254.399
			0.488136	-1.4	188.979
			0.488136	-1.2	290.522
			0.488136	-1	587.119
			0.488136	-0.8	843.621
			0.488136	-0.6	1004.23
			0.488136	-0.4	940.787
			0.488136	-0.2	795.029
			0.488136	0	669.787
			0.488136	0.2	620.258
			0.488136	0.4	683.322
			0.488136	0.6	796.075
			0.488136	0.8	881.184
			0.488136	1	745.718
			0.488136	1.2	574.046
			0.488136	1.4	512.395
			0.488136	1.6	401.387
			0.488136	1.8	311.038
			0.488136	2	250.711
			0.488136	2.2	299.771
			0.488136	2.4	308.817
			0.488136	2.6	437.645
			0.488136	2.8	581.423
			0.488136	3	673.522
			0.488136	3.2	704.155
			0.488136	3.4	853.689
			0.488136	3.6	902.1
			0.488136	3.8	876.432
			0.488136	4	830.334
			0.488136	4.2	839.099
			0.488136	4.4	852.754
			0.488136	4.6	863.331
			0.488136	4.8	862.866
			0.488136	5	824.535
			0.488136	5.2	688.364
			0.488136	5.4	521.615
			0.488136	5.6	399.154
			0.488136	5.8	355.963
			0.488136	6	435.495
			0.488136	6.2	579.063
			0.488136	6.4	752.37
			0.488136	6.6	860.998
			0.488136	6.8	780.414
			0.488136	7	636.845
			0.488136	7.2	533.076
			0.488136	7.4	462.6
			0.488136	7.6	437.854
			0.488136	7.8	483.065
			0.488136	8	538.275
			0.488136	8.2	617.779
			0.488136	8.4	729.177
			0.488136	8.6	901.333
			0.488136	8.8	1053.48
			0.488136	9	1038.09
			0.488136	9.2	973.466
			0.488136	9.4	816.918
			0.488136	9.6	664.154
			0.488136	9.8	564.327
			0.488136	10	593.97
			0.488136	10.2	659.955
			0.488136	10.4	699.086
			0.488136	10.6	708.405
			0.488136	10.8	754.099
			0.488136	11	869.872
			0.488136	11.2	908.76
			0.488136	11.4	872.677
			0.488136	11.6	758.787
			0.488136	11.8	669.078
			0.488136	12	622.142
			0.488136	12.2	563.108
			0.488136	12.4	565.423
			0.488136	12.6	564.495
			0.488136	12.8	548.521
			0.488136	13	534.245
			0.488136	13.2	466.126
			0.488136	13.4	474.457
			0.488136	13.6	471.28
			0.488136	13.8	427.889
			0.488136	14	365.76
			0.488136	14.2	279.873
			0.488136	14.4	308.933
			0.488136	14.6	334.887
			0.488136	14.8	338.376
			0.488136	15	284.097
			0.488136	15.2	280.721
			0.488136	15.4	351.124
			0.488136	15.6	469.329
			0.488136	15.8	538.428
			0.488136	16	549.662
			0.488136	16.2	548.371
			0.488136	16.4	554.45
			0.488136	16.6	554.037
			0.488136	16.8	553.184
			0.488136	17	605.864
			0.488136	17.2	620.643
			0.488136	17.4	582.305
			0.488136	17.6	512.943
			0.488136	17.8	462.562
			0.488136	18	420.968
			0.488136	18.2	387.085
			0.488136	18.4	366.797
			0.488136	18.6	350.39
			0.488136	18.8	324.797
			0.488136	19	295.675
			0.488136	19.2	293.104
			0.488136	19.4	330.471
			0.488136	19.6	332.751
			0.488136	19.8	314.844
			0.488136	20	275.26
			0.488136	20.2	241.072
			0.488136	20.4	239.589
			0.488136	20.6	239.012
			0.488136	20.8	239.268
			0.488136	21	240.065
			0.488136	21.2	262.81
			0.488136	21.4	294.166
			0.488136	21.6	342.111
			0.488136	21.8	376.151
			0.488136	22	400.89
			0.488136	22.2	375.67
			0.488136	22.4	324.597
			0.488136	22.6	271.831
			0.488136	22.8	228.759
			0.488136	23	211.669
			0.488136	23.2	199.732
			0.488136	23.4	191.139
			0.488136	23.6	185.419
			0.488136	23.8	173.285
			0.488136	24	172.604
			0.488136	24.2	169.239
			0.488136	24.4	108.284
			0.488136	24.6	95.7025
			0.488136	24.8	105.433
			0.488136	25	102.425
			0.488136	25.2	109.723
			0.488136	25.4	126.649
			0.488136	25.6	148.745
			0.488136	25.8	170.361
			0.488136	26	192.128
			0.488136	26.2	210.023
			0.488136	26.4	240.882
			0.488136	26.6	263.102
			0.488136	26.8	260.356
			0.488136	27	231.493
			0.488136	27.2	192.833
			0.488136	27.4	159.24
			0.488136	27.6	115.837
			0.488136	27.8	89.3768
			0.488136	28	74.7043
			0.488136	28.2	57.6639
			0.488136	28.4	24.366
			0.488136	28.6	22.441
			0.488136	28.8	35.6331
			0.488136	29	49.7538
			0.488136	29.2	73.21
			0.488136	29.4	74.7249
			0.488136	29.6	71.6263
			0.488136	29.8	31.8307
			0.488136	30	27.5778
			0.488136	30.2	27.3927
			0.488136	30.4	21.1889
			0.488136	30.6	5.64584
			0.488136	30.8	-0.0833005
			0.488136	31	-3.1683
			0.488136	31.2	-4.34409
			0.488136	31.4	20.9603
			0.488136	31.6	55.0069
			0.488136	31.8	88.5753
			0.488136	32	109.709
			0.488136	32.2	117.003
			0.488136	32.4	117.05
			0.488136	32.6	93.8878
			0.488136	32.8	50.046
			0.488136	33	29.672
			0.488136	33.2	22.6127
			0.488136	33.4	11.6067
			0.488136	33.6	-2.01764
			0.488136	33.8	-16.2115
			0.488136	34	-21.2307
			0.488136	34.2	-7.33948
			0.488136	34.4	12.0625
			0.488136	34.6	36.5983
			0.488136	34.8	44.503
			0.488136	35	45.9169
			0.488136	35.2	53.014
			0.488136	35.4	60.2952
			0.488136	35.6	71.9657
			0.488136	35.8	87.271
			0.488136	36	96.5451
			0.488136	36.2	95.8047
			0.488136	36.4	73.8683
			0.488136	36.6	54.121
			0.488136	36.8	36.3241
			0.488136	37	1.90175
			0.488136	37.2	-7.98454
			0.488136	37.4	-1.77691
			0.488136	37.6	6.52439
			0.488136	37.8	7.64837
			0.488136	38	20.5338
			0.488136	38.2	22.9668
			0.488136	38.4	25.2906
			0.488136	38.6	31.2898
			0.488136	38.8	38.1137
			0.488136	39	41.1054
			0.488136	39.2	35.2268
			0.488136	39.4	16.1541
			0.488136	39.6	9.71744
			0.488136	39.8	10.2155
			0.488136	40	-4.10426
			0.488136	40.2	-11.2819
			0.488136	40.4	-9.86407
			0.488136	40.6	-10.7222
			0.488136	40.8	-18.5725
			0.488136	41	4.15506
			0.488136	41.2	48.1851
			0.488136	41.4	60.7612
			0.488136	41.6	70.2692
			0.488136	41.8	85.3566
			0.488136	42	85.8349
			0.488136	42.2	63.4193
			0.488136	42.4	34.7673
			0.488136	42.6	20.0574
			0.488136	42.8	16.2415
			0.488136	43	14.996
			0.488136	43.2	18.4564
			0.488136	43.4	38.9593
			0.488136	43.6	54.8855
			0.488136	43.8	66.3968
			0.488136	44	84.9008
			0.488136	44.2	90.0758
			0.488136	44.4	81.9005
			0.488136	44.6	94.5118
			0.488136	44.8	110.035
			0.488136	45	106.975
			0.488136	45.2	92.8587
			0.488136	45.4	70.4953
			0.488136	45.6	45.1169
			0.488136	45.8	16.6565
			0.488136	46	12.2808
			0.488136	46.2	18.0019
			0.488136	46.4	53.8746
			0.488136	46.6	69.7366
			0.488136	46.8	70.4391
			0.488136	47	76.1142
			0.488136	47.2	81.651
			0.488136	47.4	81.9407
			0.488136	47.6	105.956
			0.488136	47.8	129.688
			0.488136	48	135.809
			0.488136	48.2	126.108
			0.488136	48.4	131.557
			0.488136	48.6	149.803
			0.488136	48.8	141.414
			0.488136	49	131.44
[truncated: 11,027 more rows]

## Sheet: Figure_1g
				magnetic field	rhoxx scan down	rhoxx scan up	rhoyx scan down	rhoyx scan up
				-50	2912.56	2917.94	115.206	109.673
				-49.8	2912.68	2916.51	95.973	108.944
				-49.6	2910.34	2914.24	97.6291	89.5028
				-49.4	2908.91	2912.94	97.0045	80.4992
				-49.2	2909.05	2914.04	98.4347	77.0779
				-49	2910	2913.86	99.0249	76.8912
				-48.8	2911.39	2914.64	97.7704	85.7464
				-48.6	2912.55	2915.25	94.6337	95.5921
				-48.4	2912.19	2915.48	86.8651	105.796
				-48.2	2911.45	2915.17	79.2263	113.685
				-48	2910.38	2914.03	74.4127	117.228
				-47.8	2907.89	2912.59	68.6262	119.629
				-47.6	2906.07	2911.47	60.5556	121.606
				-47.4	2905.78	2912.72	57.1803	121.076
				-47.2	2904.38	2912.93	63.2167	112.606
				-47	2904.78	2913.53	74.5363	103.441
				-46.8	2906.27	2914.05	89.1761	91.1576
				-46.6	2906.38	2914.3	87.0167	90.1888
				-46.4	2906.51	2915.39	85.0769	93.1236
				-46.2	2906.68	2915.65	83.7718	97.4427
				-46	2906.95	2914.99	85.1972	103.603
				-45.8	2906.5	2914.98	84.676	107.49
				-45.6	2904.94	2913.43	81.9392	107.946
				-45.4	2902.65	2911.24	80.3873	105.283
				-45.2	2902.91	2909.18	81.1305	99.8191
				-45	2901.17	2907.8	82.4636	81.9612
				-44.8	2897.54	2907.91	86.1445	81.9393
				-44.6	2898.32	2910.54	83.9714	78.5514
				-44.4	2899.09	2910	81.3768	77.0888
				-44.2	2898.82	2909.47	79.7987	78.1205
				-44	2900.19	2911.03	84.7056	79.9443
				-43.8	2900.3	2912.31	92.7872	84.0344
				-43.6	2900.76	2913.56	93.2784	88.7493
				-43.4	2901.23	2913.53	90.1939	93.2449
				-43.2	2901.26	2912.53	89.5494	96.7243
				-43	2903.2	2911.68	81.8927	100.036
				-42.8	2902.19	2909.5	71.205	97.0405
				-42.6	2900.74	2907.13	65.9075	94.8283
				-42.4	2899.97	2906.62	64.0375	94.392
				-42.2	2900.29	2907.28	66.8656	89.1235
				-42	2902.55	2907.3	82.0859	86.1653
				-41.8	2902.83	2907.61	86.638	84.0767
				-41.6	2903.9	2908.25	89.4063	82.3297
				-41.4	2904.47	2907.94	90.3129	87.7444
				-41.2	2904.67	2907.77	82.4414	91.4906
				-41	2905.77	2910.02	77.6415	97.2031
				-40.8	2906.71	2910.89	67.1721	100.32
				-40.6	2904.73	2911.21	62.0997	102.525
				-40.4	2903.03	2909.31	64.8775	92.786
				-40.2	2901.96	2905.29	66.345	89.1753
				-40	2901.58	2903.47	64.2239	86.4914
				-39.8	2901.33	2901.1	67.3707	72.6914
				-39.6	2901.01	2901.05	74.3513	67.4013
				-39.4	2901.72	2901.83	82.4701	67.0973
				-39.2	2902.71	2902.49	90.8328	66.9894
				-39	2904.51	2902.27	96.8122	72.6684
				-38.8	2905.34	2902.56	92.409	79.8736
				-38.6	2907.31	2902.4	84.5401	82.5419
				-38.4	2908.1	2903.4	79.3938	92.0979
				-38.2	2907.07	2903.33	73.1599	93.4596
				-38	2905.6	2903.06	68.6732	87.6678
				-37.8	2900.37	2902.95	65.0648	82.2427
				-37.6	2897.62	2904.35	65.9255	70.5728
				-37.4	2898.72	2902.1	71.1132	62.042
				-37.2	2898.6	2900.08	75.7709	60.6514
				-37	2898.36	2900.44	78.9995	56.5617
				-36.8	2898.02	2898.7	81.1978	54.896
				-36.6	2898.56	2900.04	85.7409	59.3782
				-36.4	2900.71	2901.4	88.0805	65.2303
				-36.2	2901.55	2901.7	88.2618	71.3457
				-36	2900.6	2900.27	81.4242	76.1539
				-35.8	2900.7	2899.11	73.0128	77.9086
				-35.6	2902.2	2899.17	70.0559	80.1948
				-35.4	2900.47	2901.33	67.6747	81.1154
				-35.2	2897.77	2906.18	65.3219	77.8461
				-35	2895.45	2907.09	62.4878	73.2627
				-34.8	2893.26	2907.49	57.9184	73.8567
				-34.6	2891.49	2908.34	58.38	71.6586
				-34.4	2891.63	2908.61	62.3302	67.8866
				-34.2	2893.04	2908.38	66.1947	64.6549
				-34	2895.47	2907.72	69.8041	63.5093
				-33.8	2896.28	2906.03	73.6883	63.9534
				-33.6	2898.76	2904.44	67.7593	69.9956
				-33.4	2896.81	2903	63.6474	78.0432
				-33.2	2892.87	2902.5	51.4545	80.1281
				-33	2891.4	2903.57	35.6435	81.0735
				-32.8	2892.39	2904.33	31.7883	78.7095
				-32.6	2892.18	2903.92	31.17	78.8385
				-32.4	2892.1	2903.03	31.6307	72.9318
				-32.2	2894.23	2903.49	36.4949	67.9749
				-32	2895.58	2904.21	46.8502	62.5388
				-31.8	2896.38	2904.54	56.1493	58.3078
				-31.6	2895.76	2904.15	62.7923	54.8828
				-31.4	2894.39	2901.27	67.0016	54.2642
				-31.2	2895.11	2901.4	64.8901	55.877
				-31	2896.44	2902.58	58.8489	58.81
				-30.8	2896.41	2903.06	54.4684	61.0656
				-30.6	2896.4	2902.18	50.5668	61.0374
				-30.4	2896.86	2900.01	47.5762	58.5488
				-30.2	2894.53	2897.14	49.8798	52.8507
				-30	2892.48	2895.63	50.6575	49.4549
				-29.8	2891.69	2896.44	54.0433	43.4757
				-29.6	2889.54	2894.93	57.8199	42.2857
				-29.4	2888.5	2893.44	53.7635	41.2753
				-29.2	2887.99	2893	51.9508	43.7007
				-29	2889.01	2893.23	51.8957	46.419
				-28.8	2890.71	2893.86	42.9617	51.359
				-28.6	2892.06	2895.32	34.0902	56.453
				-28.4	2893.74	2897.65	28.2116	67.2651
				-28.2	2896.43	2899.44	22.6622	68.0479
				-28	2896.66	2901.1	22.6622	67.1726
				-27.8	2896.12	2900.79	22.6499	64.0477
				-27.6	2894.99	2898.76	24.1378	58.3482
				-27.4	2891.12	2896.31	31.0084	49.353
				-27.2	2885.58	2892.23	36.7428	37.8904
				-27	2882.95	2892.94	39.1778	29.9671
				-26.8	2883.57	2894	44.8868	28.445
				-26.6	2885.46	2896.7	42.2722	32.7912
				-26.4	2889.76	2900.04	39.6836	36.9695
				-26.2	2893.98	2902.49	37.5641	42.6871
				-26	2894.38	2901	37.5608	57.4641
				-25.8	2895.52	2901.94	36.0538	56.7521
				-25.6	2894.92	2899.65	33.2743	54.483
				-25.4	2894.26	2897.43	29.9319	53.4963
				-25.2	2892.68	2895.89	19.8769	53.798
				-25	2891.13	2894.58	18.5278	52.5763
				-24.8	2888.37	2892.32	20.4346	55.2186
				-24.6	2885.51	2891.7	26.3142	56.1263
				-24.4	2883.35	2891.8	32.6977	54.7086
				-24.2	2886.89	2892.35	38.9471	52.0933
				-24	2890.62	2893.82	44.5008	48.1335
				-23.8	2893.8	2894.93	43.6637	48.7534
				-23.6	2895.02	2896.77	36.4943	51.1586
				-23.4	2893.6	2897.92	28.8264	51.8142
				-23.2	2892.07	2898.01	23.5005	52.8095
				-23	2891.01	2896.77	14.9391	52.9158
				-22.8	2889.72	2894.26	8.76063	50.6114
				-22.6	2888.66	2890.7	7.03155	46.3806
				-22.4	2888.48	2888.91	6.47679	37.1701
				-22.2	2889.79	2888.9	13.1003	23.414
				-22	2891.27	2890.52	22.1865	14.6496
				-21.8	2891.75	2893.36	29.6596	16.7009
				-21.6	2894.28	2895.47	37.4401	16.3967
				-21.4	2894.24	2894.23	36.6869	21.8263
				-21.2	2893.76	2896	32.535	29.3292
				-21	2894.02	2895.5	25.3961	33.1998
				-20.8	2895.05	2894.34	20.9254	34.7907
				-20.6	2895.44	2893.6	17.3228	35.878
				-20.4	2894.66	2894.44	14.1439	35.0556
				-20.2	2893.67	2890.32	11.2315	35.0133
				-20	2891.68	2889.63	6.36978	39.9417
				-19.8	2892.14	2890.2	11.7391	37.2935
				-19.6	2893.84	2890.27	15.4031	29.1547
				-19.4	2894.64	2889.04	18.8902	15.1208
				-19.2	2894.57	2888.89	20.5189	8.71279
				-19	2894.03	2889.54	20.4898	5.5908
				-18.8	2893	2891.19	17.1522	8.8181
				-18.6	2892.02	2894.91	13.0553	13.4311
				-18.4	2892.33	2897.29	9.97919	21.1613
				-18.2	2893.48	2897.1	3.49503	27.8762
				-18	2894	2895.9	2.73693	28.4684
				-17.8	2891.73	2892.51	0.5915	27.2501
				-17.6	2889.74	2891.87	-3.20693	24.4854
				-17.4	2888.4	2889.2	-2.92793	14.9245
				-17.2	2889.12	2889.24	-1.1542	10.0285
				-17	2888.7	2890	0.529844	7.91069
				-16.8	2888.75	2889.33	9.85146	8.65818
				-16.6	2889.46	2890.56	9.51053	10.0444
				-16.4	2889.22	2889.86	8.21852	9.76198
				-16.2	2888.37	2890.62	6.83541	11.7978
				-16	2887.94	2893.18	3.18759	15.492
				-15.8	2888.7	2894.32	-3.30019	19.3458
				-15.6	2890.73	2894.36	-17.2347	24.1149
				-15.4	2891.41	2890.93	-18.8946	31.8719
				-15.2	2891.58	2891.46	-20.0456	27.3599
				-15	2889.89	2892.95	-19.3716	21.4491
				-14.8	2889.55	2893.5	-18.5821	17.5467
				-14.6	2889.23	2896.39	-10.3204	13.3479
				-14.4	2888.97	2896.56	-0.74275	11.6206
				-14.2	2888.96	2896.54	4.52478	13.6822
				-14	2889.89	2896.24	6.904	16.6437
				-13.8	2889.17	2895.6	10.8518	18.3379
				-13.6	2889.17	2895.07	0.742069	21.0341
				-13.4	2888.81	2894.51	-8.0672	20.6305
				-13.2	2887.68	2892.35	-14.812	18.2189
				-13	2886.65	2888.48	-25.8669	13.4576
				-12.8	2886.04	2887.9	-26.6636	11.4619
				-12.6	2885.25	2888.1	-25.1889	3.91541
				-12.4	2884.51	2888.49	-22.8707	-9.85843
				-12.2	2884.29	2888.87	-20.5282	-21.0163
				-12	2881.38	2889.67	-16.1727	-26.46
				-11.8	2881.34	2891.07	-14.2884	-31.3529
				-11.6	2881.43	2891.1	-11.7484	-33.8291
				-11.4	2882.76	2891.91	-9.24317	-28.7624
				-11.2	2884.74	2893.96	-13.8914	-20.8006
				-11	2885.76	2895.64	-12.8985	-12.0747
				-10.8	2885.94	2896.73	-20.7465	-1.92466
				-10.6	2884.95	2897.42	-31.4003	2.93355
				-10.4	2883.78	2895.22	-38.1076	1.00719
				-10.2	2882.52	2891.98	-42.0345	-1.60876
				-10	2881.29	2891.76	-43.7061	-4.99944
				-9.8	2881.16	2892.57	-41.2922	-9.26297
				-9.6	2880.55	2894.18	-37.1579	-15.4334
				-9.4	2881.63	2894.58	-32.9138	-21.7949
				-9.2	2884.31	2893.83	-29.7327	-27.0794
				-9	2885.95	2892.68	-27.8234	-26.1003
				-8.8	2885.63	2893.07	-28.8438	-23.3349
				-8.6	2882.12	2893.39	-32.3891	-21.2444
				-8.4	2877.97	2892.41	-39.8684	-15.5325
				-8.2	2877.08	2890.52	-47.5667	-8.7018
				-8	2877.17	2889.08	-50.524	-8.07609
				-7.8	2876.83	2886.46	-51.4041	-7.33648
				-7.6	2875.84	2885.29	-49.1097	-7.98563
				-7.4	2873.53	2887.19	-46.9689	-10.3951
				-7.2	2871.26	2886.5	-45.7068	-16.7407
				-7	2870.44	2884.61	-45.7047	-25.099
				-6.8	2876.31	2882.88	-37.6682	-34.1215
				-6.6	2880.1	2881.34	-29.9513	-35.8253
				-6.4	2882.22	2881.1	-28.9865	-35.328
				-6.2	2885.26	2883.22	-27.9946	-32.8429
				-6	2883.36	2884.76	-30.9838	-28.2876
				-5.8	2884.7	2885.32	-38.3149	-24.213
				-5.6	2887.07	2883.57	-46.3817	-20.0929
				-5.4	2890.39	2882.42	-54.6781	-15.7404
				-5.2	2898.22	2882.35	-61.6594	-16.9008
				-5	2913.53	2882.28	-65.456	-17.5069
				-4.8	2932.39	2881.6	-70.8883	-21.4469
				-4.6	2959.24	2880.5	-79.143	-27.8431
				-4.4	3019.62	2880.75	-94.2369	-41.895
				-4.2	3042.23	2883.93	-99.4864	-44.7422
				-4	3051.47	2884.76	-98.9419	-44.0123
				-3.8	3054.52	2885.23	-97.3815	-42.8723
				-3.6	3055.82	2883.7	-101.218	-39.7804
				-3.4	3058.65	2882.58	-106.127	-39.1898
				-3.2	3065.38	2880.27	-109.173	-36.6639
				-3	3078.43	2879.13	-111.632	-35.0508
				-2.8	3099.84	2878.96	-104.513	-34.3291
				-2.6	3148.32	2880.28	-85.1551	-29.8324
				-2.4	3203.5	2881.55	-62.9977	-28.9594
				-2.2	3353.34	2881.67	6.59801	-31.3174
				-2	3490.92	2881.48	63.9638	-35.0971
				-1.8	3615.41	2882.01	118.462	-38.8521
				-1.6	3752.13	2883.32	184.77	-42.3717
				-1.4	3838.5	2883.24	234.072	-47.4593
				-1.2	3840.7	2881.23	248.966	-55.6933
				-1	3832.85	2880.53	261.944	-56.2603
				-0.8	3829.09	2879.18	275.951	-53.1352
				-0.6	3825.01	2878.31	297.27	-48.3967
				-0.4	3823.82	2879.21	320.058	-43.7565
				-0.2	3834.93	2878.87	335.162	-41.8071
				0	3848.01	2877.34	339.498	-44.5876
				0.2	3857.26	2877.11	340.357	-52.5072
				0.4	3859.63	2877.36	341.249	-54.4094
				0.6	3835.73	2879.37	338.498	-56.6166
				0.8	3815.76	2880.75	338.096	-57.9911
				1	3752.54	2881.29	329.864	-56.0773
				1.2	3647.15	2880.67	311.397	-56.0394
				1.4	3545.44	2879.67	293.717	-55.607
				1.6	3432.52	2879.33	276.426	-52.9678
				1.8	3343.57	2877.22	263.614	-50.8783
				2	3207.73	2876.41	249.558	-53.1854
				2.2	3103.74	2879.62	237.819	-53.1615
				2.4	3055.22	2903.91	232.192	-54.8995
				2.6	3038.58	2925.91	233.165	-53.1985
				2.8	3032.36	2935.73	238.907	-55.9539
				3	3027.23	2964.26	241.634	-60.3384
				3.2	3023.9	2991.9	246.213	-60.0153
				3.4	3020.7	3036.08	249.362	-59.7899
				3.6	3019.36	3100.92	251.083	-56.774
				3.8	3020.53	3170.16	246.925	-52.2213
				4	3021.81	3283.12	242.357	-44.1101
				4.2	3022.85	3428.18	238.972	-30.7832
				4.4	3023.13	3562.96	236.998	-17.4381
				4.6	3024.92	3672.46	233.452	-11.161
				4.8	3025.38	3762.78	230.349	-12.0212
				5	3025.04	3841.9	230.313	-15.857
				5.2	3023.85	3880.51	235.123	-20.5159
				5.4	3020.7	3930.49	238.679	-29.4053
				5.6	3018.82	3968.61	246.104	-36.7022
				5.8	3018.64	3985.9	251.052	-38.3896
				6	3021.07	3994.73	252.844	-37.96
				6.2	3022.34	3996.64	254.662	-36.7645
				6.4	3024.41	3996.84	253.581	-20.9814
				6.6	3025.63	4009	250.036	-13.7436
				6.8	3024.15	4030.47	245.207	-0.632706
				7	3021.75	4046.29	238.549	7.43882
				7.2	3019.73	3999.93	233.695	17.8766
				7.4	3018.17	3797.92	231.286	60.9759
				7.6	3018.88	3621.57	232.01	101.378
				7.8	3019.12	3414.84	238.944	150.593
				8	3019.02	3265.43	248.102	186.873
				8.2	3019.41	3175.25	255.502	209.307
				8.4	3020.45	3116.58	260.477	223.943
				8.6	3021.85	3080.14	261.958	230.223
				8.8	3025.18	3043.3	258.178	242.211
				9	3026.84	3034.19	258.297	248.625
				9.2	3029.34	3027.92	256.637	256.154
				9.4	3031.63	3026.72	255.871	260.014
				9.6	3033.02	3023.6	254.803	259.547
				9.8	3032.56	3020.07	257.784	262.253
				10	3030.66	3020.09	255.336	256.925
				10.2	3029.32	3021.37	258.428	251.863
				10.4	3027.37	3023.11	261.713	244.381
				10.6	3025.12	3025.63	265.474	236.509
				10.8	3025.82	3025.46	269.355	231.651
				11	3026.43	3026.11	273.974	228.29
				11.2	3028.04	3028.39	277.202	223.804
				11.4	3031.9	3028.04	278.888	228.455
				11.6	3031.31	3027.23	271.654	237.168
				11.8	3029.91	3026.4	264.628	245.03
				12	3028.59	3025.32	261.634	251.641
				12.2	3026.19	3025.12	260.139	266.693
				12.4	3025.12	3025.21	261.555	265.99
				12.6	3022.49	3026.13	266.228	261.286
				12.8	3020.84	3025.55	270.028	257.607
				13	3020	3024.71	272.681	253.394
				13.2	3018.96	3024.28	274.739	247.738
				13.4	3021.57	3025.11	266.779	242.478
				13.6	3023.43	3026.2	268.583	240.759
				13.8	3026.47	3025.79	272.299	250.885
				14	3031.55	3025.16	269.404	258.499
				14.2	3032.58	3025.68	268.049	268.77
				14.4	3032.47	3024.99	266.902	271.105
				14.6	3031.87	3024.91	262.759	277.481
				14.8	3031.46	3024.29	263.944	277.569
				15	3030.44	3024.44	269.844	273.878
				15.2	3027.97	3025.04	269.815	268.427
				15.4	3027.92	3025.27	274.783	255.73
				15.6	3027.21	3025.67	278.013	246.187
				15.8	3026.34	3027.53	280.399	237.616
				16	3026.35	3026.22	283.524	233.563
				16.2	3027.08	3026.47	284.153	237.824
				16.4	3030.57	3027.42	280.946	247.88
				16.6	3033.06	3026.99	280.519	255.663
				16.8	3034.71	3025.53	279.754	264.591
				17	3036.18	3024.51	276.133	268.596
				17.2	3034.17	3024.33	265.101	268.846
				17.4	3031.83	3024.96	262.332	268.757
				17.6	3031.25	3026.16	262.09	266.503
				17.8	3029.5	3029.16	270.843	256.413
				18	3029.99	3029.65	276.175	251.754
				18.2	3031.24	3031.73	289.892	253.981
				18.4	3033.41	3032.27	296.837	255.118
				18.6	3034.37	3031.75	297.72	264.908
				18.8	3035.25	3031.12	295.437	273.85
				19	3036.73	3031.08	290.451	282.9
				19.2	3035.37	3031.51	292.23	288.961
				19.4	3035.29	3030.96	285.735	290.073
				19.6	3035.83	3030.18	285.03	288.702
				19.8	3036.41	3029.38	283.714	286.393
				20	3035.4	3029.24	281.618	282.874
				20.2	3033.03	3029.85	284.95	278.034
				20.4	3033.51	3034.84	288.255	269.987
				20.6	3034.29	3036.22	293.037	267.13
				20.8	3035.09	3039.53	303.814	261.299
				21	3036.02	3041.99	314.451	263.765
				21.2	3036.81	3042.34	320.289	266.511
				21.4	3037.2	3041.71	320.89	268.02
				21.6	3037.07	3042.63	311.94	286.62
				21.8	3037.2	3043.12	305.898	292.605
				22	3037.25	3041.7	296.146	295.878
				22.2	3035	3041.81	287.212	299.936
				22.4	3031.94	3043.39	282.895	300.221
				22.6	3029.3	3043.51	281.487	297.706
				22.8	3027.23	3042.78	284.981	286.789
				23	3027.55	3041.09	295.419	278.492
				23.2	3028.46	3039.35	307.563	269.681
				23.4	3029.07	3039.55	311.81	271.72
				23.6	3030.3	3041.62	315.44	270.4
				23.8	3031.78	3041.87	316.622	270.05
				24	3033.48	3043.35	315.702	278.002
				24.2	3035.74	3044.46	310.369	288.583
				24.4	3036.15	3044.22	305.112	294.986
				24.6	3036.5	3041.88	287.84	306.31
				24.8	3036.41	3042.63	286.755	304.475
				25	3034.46	3043.11	283.63	303.337
				25.2	3033.42	3044.15	286.352	301.465
				25.4	3034.04	3045.34	292.134	297.663
				25.6	3031.74	3047.32	304.976	292.556
				25.8	3030.21	3048.42	315.084	291.045
				26	3030.54	3050.18	319.158	289.992
				26.2	3029.68	3050.48	320.476	296.2
				26.4	3030.04	3050.63	318.779	299.562
				26.6	3032.65	3048.5	315.462	297.906
				26.8	3033.49	3043.92	315.376	302.573
				27	3033.93	3039.83	309.532	309.076
				27.2	3034	3037.47	304.133	308.666
				27.4	3035.12	3036.59	300.224	304.911
				27.6	3036.18	3036.26	297.786	301.906
				27.8	3036.1	3038.87	297.903	294.326
				28	3034.26	3039.86	301.912	293.335
				28.2	3033.53	3041.14	303.647	291.757
				28.4	3032.25	3041.97	308.052	290.728
				28.6	3030.22	3041.71	310.05	291.198
				28.8	3029.65	3040.88	310.811	291.142
				29	3030.53	3036.83	313.711	290.45
				29.2	3033.29	3031.72	314.688	296.35
				29.4	3036.5	3030.51	309.593	303.044
				29.6	3037.61	3033.4	303.853	308.31
				29.8	3037.13	3034.77	301.529	317.707
				30	3036.9	3035.31	298.554	319.645
				30.2	3036.89	3035.86	304.322	311.547
				30.4	3037.66	3034.34	309.851	303.67
				30.6	3039.29	3034.93	315.324	296.793
				30.8	3040.89	3035.62	321.684	295.733
				31	3040.21	3036.94	327.482	298.865
				31.2	3037.35	3041.28	326.021	301.868
				31.4	3036.19	3043.84	326.291	303.977
				31.6	3033.7	3045.6	326.857	311.71
				31.8	3033.17	3047.05	323.355	313.737
				32	3031.72	3045.55	321.243	314.458
				32.2	3032.39	3043.76	319.822	318.422
				32.4	3034.24	3040.51	321.206	312.678
				32.6	3033.48	3036.81	324.64	307.581
				32.8	3033.01	3036.4	324.861	307.695
				33	3033.11	3039.32	321.796	307.415
				33.2	3031.83	3042.66	326.628	305.181
				33.4	3031.19	3045.92	328.685	305.678
				33.6	3032.04	3049.11	328.239	303.889
				33.8	3034.66	3051.12	329.941	307.758
				34	3035.75	3052.28	333.04	321.208
				34.2	3036.47	3052.36	329.453	322.128
				34.4	3034.97	3050.57	320.89	327.962
				34.6	3033.8	3049.91	315.037	333.782
				34.8	3033.59	3051.21	313.128	330.894
				35	3031.93	3049.57	311.766	326.288
				35.2	3033.36	3048.67	317.76	319.833
				35.4	3033.49	3049.09	322.439	315.372
				35.6	3033.43	3050	328.627	316.561
				35.8	3033.09	3052.7	333.894	316.17
				36	3031.6	3053.88	343.955	310.536
				36.2	3031.83	3053.48	348.472	308.801
				36.4	3032.41	3051.79	345.684	313.864
				36.6	3032.47	3051.32	337.74	328.523
				36.8	3030.46	3050.34	327.366	338.251
				37	3029.35	3051.99	317.574	348.379
				37.2	3029.13	3053.13	311.409	351.024
				37.4	3028.85	3052.29	308.683	348.354
				37.6	3029.32	3050.56	305.746	342.041
				37.8	3027.58	3049.12	309.895	326.606
				38	3027.12	3049.65	318.409	323.702
				38.2	3027.46	3052.49	326.886	316.994
				38.4	3028.27	3056.19	332.655	316.956
				38.6	3033.37	3057.02	336.953	321.632
				38.8	3036	3056.6	338.191	327.869
				39	3036.12	3053.58	339.062	336.278
				39.2	3035.39	3052.72	338.029	342.493
				39.4	3033.8	3053.87	332.934	347.824
				39.6	3031.62	3055.39	327.2	349.716
				39.8	3031.26	3055.65	316.663	351.926
				40	3031.04	3055.21	317.517	352.522
				40.2	3029.8	3054.09	321.459	345.764
				40.4	3028.73	3051.03	336.25	340.807
				40.6	3032.19	3048.99	348.83	334.799
				40.8	3032.44	3047.43	356.99	325.302
				41	3032.88	3048.08	366.589	329.148
				41.2	3036.06	3049.23	374.008	332.218
				41.4	3036.54	3049.17	375.895	331.814
				41.6	3037.03	3048.83	372.176	334.597
				41.8	3037.72	3048.71	361.64	343.528
				42	3038.31	3050	354.491	348.704
				42.2	3036.28	3049.13	337.211	354.286
				42.4	3032.81	3049.67	334.227	354.175
				42.6	3030.58	3049.34	337.913	349.662
				42.8	3030.59	3049.21	343.863	341.208
				43	3030.83	3051.01	362.312	334.149
				43.2	3031.48	3048.56	370.531	329.307
				43.4	3033.41	3047.65	376.626	330.949
				43.6	3033.85	3047.92	378.397	334.737
				43.8	3033.87	3047.19	375.229	342.516
				44	3033.53	3050.54	365.672	346.965
				44.2	3033	3051.46	358.973	347.686
				44.4	3034.57	3050.6	356.479	354.602
				44.6	3035	3049.88	353.158	359.576
				44.8	3034.52	3048.78	349.878	359.776
				45	3035.11	3047.54	348.415	358.356
				45.2	3034.51	3046.73	347.19	355.653
				45.4	3032.59	3046.55	347.232	348.865
				45.6	3031.6	3046.71	347.334	339.755
				45.8	3030.46	3048.2	347.327	331.037
				46	3028.92	3048.67	352.168	331.182
				46.2	3028.9	3048.46	352.596	333.488
				46.4	3028.81	3048.79	354.783	337.515
				46.6	3027.94	3049.87	356.149	340.625
				46.8	3026.29	3050.92	355.12	343.619
				47	3027.66	3050.95	349.429	351.04
				47.2	3026.76	3050.15	345.477	355.645
				47.4	3025.55	3048.92	343.444	359.581
				47.6	3026.49	3049.07	339.731	365.384
				47.8	3026.9	3049.89	346.754	362.804
				48	3027.86	3050.6	353.92	359.546
				48.2	3029.86	3051.45	359.033	356.378
				48.4	3028.87	3051.9	364.79	351.72
				48.6	3030.78	3052.24	372.67	352.142
				48.8	3033.93	3051.93	373.668	354.154
				49	3036.3	3050.72	374.333	357.575
				49.2	3036.39	3050.87	373.1	364.585
				49.4	3035.06	3049.94	369.814	367.696
				49.6	3034.53	3052.11	365.024	374.455
				49.8	3031.75	3052.63	360.06	375.767
				50	3034.59	3048.09	368.807	345.003

## Sheet: Figure_1h
				magnetic field	rhoxx scan down	rhoxx scan up	rhoyx scan down	rhoyx scan up
				-100	3567.73	3574.86	-617.815	-596.634
				-99.6	3554.36	3560.95	-567.389	-603.528
				-99.2	3545.69	3559.91	-575.823	-614.643
				-98.8	3542	3566.28	-572.177	-620.999
				-98.4	3539.32	3568.59	-545.956	-616.419
				-98	3538.15	3567.32	-529.615	-607.587
				-97.6	3539.28	3565.14	-516.98	-606.214
				-97.2	3541.83	3561.85	-511.908	-593.377
				-96.8	3538.94	3558.21	-504.454	-583.019
				-96.4	3535.19	3558.95	-504.367	-573.441
				-96	3531.94	3559.41	-505.899	-572.054
				-95.6	3529.76	3560.7	-500.714	-564.875
				-95.2	3527.66	3559.71	-474.898	-554.377
				-94.8	3531.04	3558.46	-442.888	-547.27
				-94.4	3530.93	3554.69	-433.261	-540.844
				-94	3530.4	3545.23	-440.965	-523.463
				-93.6	3526.56	3540.7	-451.874	-513.238
				-93.2	3516.73	3537.81	-459.886	-516.095
				-92.8	3511.05	3533.8	-463.599	-514.649
				-92.4	3508.63	3530.7	-446.71	-517.268
				-92	3508.32	3531.98	-428.871	-514.686
				-91.6	3507.25	3533.42	-414.599	-503.201
				-91.2	3506.99	3531.28	-401.31	-484.053
				-90.8	3509.09	3525.44	-398.338	-467.445
				-90.4	3509.79	3524.43	-396.587	-458.932
				-90	3509.39	3524.92	-398.329	-460.624
				-89.6	3506.83	3526.62	-393.644	-458.905
				-89.2	3500.26	3526.47	-397.291	-457.018
				-88.8	3497.81	3522.29	-393.284	-452.959
				-88.4	3498.73	3518.86	-378.559	-440.788
				-88	3494.55	3516.57	-372.558	-428.701
				-87.6	3492.68	3516.13	-372.825	-410.312
				-87.2	3490.93	3512.69	-366.558	-412.043
				-86.8	3488.97	3508.49	-367.707	-413.708
				-86.4	3482.3	3503.59	-369.671	-416.844
				-86	3483.1	3502.36	-354.445	-420.892
				-85.6	3481.57	3501.74	-331.758	-413.857
				-85.2	3477.63	3502.57	-322.375	-408.179
				-84.8	3478.63	3503.46	-327.681	-372.274
				-84.4	3476.61	3500.18	-333.011	-354.65
				-84	3471.27	3496.26	-341.141	-351.11
				-83.6	3469.13	3490.25	-342.976	-362.839
				-83.2	3465.78	3487.32	-336.408	-371.487
				-82.8	3465.08	3487.8	-328.45	-373.425
				-82.4	3467.82	3488.62	-304.98	-358.304
				-82	3468.87	3486	-293.773	-344.602
				-81.6	3468.05	3482.04	-291.197	-337.446
				-81.2	3466.8	3479.93	-295.707	-325.636
				-80.8	3464.77	3478.13	-303.425	-326.396
				-80.4	3459.07	3476.34	-299.819	-331.775
				-80	3454.05	3473.61	-290.542	-339.1
				-79.6	3454.21	3475.77	-270.379	-333.247
				-79.2	3455.35	3474.78	-245.315	-322.69
				-78.8	3455.82	3472.21	-234.024	-306.276
				-78.4	3451.33	3466.35	-235.944	-291.518
				-78	3445.86	3462.07	-252.599	-286.183
				-77.6	3440.4	3455.31	-258.912	-284.952
				-77.2	3436.93	3458.39	-256.415	-288.679
				-76.8	3429.49	3460.94	-257.592	-286.357
				-76.4	3424.9	3459.97	-247.639	-280.94
				-76	3424.06	3460.38	-224.731	-269.833
				-75.6	3430.12	3461.06	-209.907	-259.206
				-75.2	3431.22	3457.64	-212.53	-251.732
				-74.8	3428.91	3451.7	-224.934	-257.361
				-74.4	3426.76	3445.53	-234.517	-263.711
				-74	3424.86	3445.22	-233.881	-266.527
				-73.6	3423.8	3446.5	-224.985	-265.824
				-73.2	3419.91	3444.4	-207.847	-258.375
				-72.8	3417.28	3444.82	-198.218	-247.128
				-72.4	3416.28	3440.11	-186.653	-230.788
				-72	3416.01	3436.62	-186.412	-214.296
				-71.6	3411.72	3431.15	-197.392	-209.168
				-71.2	3408.63	3427.72	-206.519	-215.257
				-70.8	3407.69	3422.32	-208.987	-216.755
				-70.4	3403.11	3420.09	-200.237	-222.6
				-70	3398.13	3416.46	-180.834	-232.193
				-69.6	3399.05	3413.82	-165.915	-230.878
				-69.2	3401.23	3414.07	-159.562	-212.16
				-68.8	3403.07	3413.93	-170.907	-198.826
				-68.4	3401.45	3413.65	-185.646	-188.249
				-68	3397.75	3415.82	-192.94	-189.332
				-67.6	3393.56	3417.71	-189.761	-198.525
				-67.2	3391.72	3413.44	-178.941	-208.707
				-66.8	3386.58	3407.69	-163.267	-207.623
				-66.4	3384.96	3401.16	-162.44	-194.435
				-66	3383.57	3400.21	-163.474	-179.92
				-65.6	3381.96	3400.66	-173.271	-174.634
				-65.2	3379.39	3399.3	-181.029	-180.81
				-64.8	3378.31	3398.93	-180.756	-181.547
				-64.4	3379.54	3397.7	-170.026	-186.772
				-64	3378.92	3401.18	-163.142	-187.412
				-63.6	3376.31	3403.96	-151.255	-192.555
				-63.2	3378.04	3401.99	-152.244	-170.686
				-62.8	3378.99	3399.64	-156.679	-161.708
				-62.4	3381.85	3392.41	-152.027	-153.683
				-62	3379.41	3388.09	-157.818	-155.574
				-61.6	3378	3381.27	-155.242	-165.481
				-61.2	3377.08	3381.58	-151.706	-167.38
				-60.8	3374.53	3382.43	-141.264	-170.509
				-60.4	3375.3	3384.19	-128.973	-148.62
				-60	3374.81	3389.04	-115.331	-129.603
				-59.6	3374.1	3388.46	-117.455	-127.084
				-59.2	3373.04	3383.61	-128.326	-126.191
				-58.8	3369.67	3381.12	-140.81	-135.395
				-58.4	3362.67	3380.95	-135.074	-144.972
				-58	3359.34	3384.34	-132.112	-152.296
				-57.6	3358.39	3382.79	-121.546	-149.41
				-57.2	3359.77	3380.89	-110.675	-140.126
				-56.8	3360.64	3379.21	-108.781	-120.366
				-56.4	3361.15	3376.44	-95.9067	-113.311
				-56	3359.25	3372.66	-100.01	-104.642
				-55.6	3357.36	3371.54	-108.41	-112.708
				-55.2	3355.76	3372.64	-97.7912	-115.676
				-54.8	3353.91	3374.43	-85.6992	-109.294
				-54.4	3354.84	3371.98	-72.0901	-111.412
				-54	3358.44	3372.07	-57.3576	-100.85
				-53.6	3357.38	3372.88	-61.7183	-90.983
				-53.2	3355.69	3372.72	-63.9465	-66.4418
				-52.8	3353.26	3373.29	-72.8967	-61.7559
				-52.4	3350.81	3371.68	-79.5557	-64.5559
				-52	3345.43	3364.82	-73.2218	-74.3477
				-51.6	3345.18	3364.13	-60.8256	-77.1735
				-51.2	3340.51	3362.64	-52.1467	-80
				-50.8	3339.06	3363.78	-41.5517	-72.1405
				-50.4	3341.3	3365.37	-30.8464	-61.0193
				-50	3347.76	3370.28	-34.1158	-42.7075
				-49.6	3345.53	3367.71	-42.5269	-43.1513
				-49.2	3345.04	3363.25	-53.0686	-50.3042
				-48.8	3344.8	3356.87	-51.5122	-63.3972
				-48.4	3340.75	3357.89	-39.6357	-69.1395
				-48	3337.49	3358.93	-34.6019	-65.7139
				-47.6	3339.07	3360.23	-23.34	-54.6462
				-47.2	3340.35	3358.87	-23.6054	-36.2822
				-46.8	3337	3350.52	-22.5397	-19.7922
				-46.4	3335.04	3347.53	-24.5687	-19.4882
				-46	3333.04	3344.54	-25.0072	-27.557
				-45.6	3332.97	3347.1	-18.2184	-40.0095
				-45.2	3333.48	3349.06	-4.76793	-36.7395
				-44.8	3332.97	3350.69	1.81965	-26.7263
				-44.4	3329.66	3351.22	7.83679	-14.5748
				-44	3329.44	3348.6	9.90969	-3.94295
				-43.6	3331.16	3345.66	1.37219	1.04191
				-43.2	3329.82	3342.32	2.04421	-6.1693
				-42.8	3329.12	3337.85	5.75229	-12.5018
				-42.4	3326.19	3341.24	13.1605	-19.7932
				-42	3322.65	3344.25	22.1192	-18.9066
				-41.6	3321.6	3345.05	40.5561	-10.6333
				-41.2	3325.62	3344.31	48.8591	5.58744
				-40.8	3333.47	3338.42	56.7412	24.5881
				-40.4	3336.22	3336.41	56.1236	34.1789
				-40	3334.41	3334.4	43.5801	38.1947
				-39.6	3335.14	3335.14	38.0633	33.8047
				-39.2	3356.79	3335.37	52.3246	27.5062
				-38.8	3432.09	3336.26	92.2459	21.9131
				-38.4	3666.93	3335.65	182.545	27.6375
				-38	4014.2	3333.14	304.461	44.5446
				-37.6	4626.35	3330.82	522.835	52.3079
				-37.2	5124.13	3325.9	699.15	56.7508
				-36.8	5227.57	3320.94	736.643	52.656
				-36.4	5227.47	3319.83	740.506	51.2338
				-36	5230.24	3320.62	754.552	47.1532
				-35.6	5229.27	3320.29	762.957	48.1221
				-35.2	5227.05	3320.79	763.695	52.7933
				-34.8	5222.7	3318.33	763.512	66.3957
				-34.4	5219.18	3312.67	759.527	90.5534
				-34	5220.9	3313.16	753.022	98.5428
				-33.6	5219.48	3311.96	754.378	86.8906
				-33.2	5209.87	3308.69	749.062	74.7438
				-32.8	5208.58	3302.44	757.173	62.6004
				-32.4	5208.36	3302.57	768.791	66.9793
				-32	5205.46	3302.52	769.075	85.4192
				-31.6	5207.76	3300.4	766.139	102.285
				-31.2	5207.66	3295.87	755.149	113.828
				-30.8	5208.91	3294.73	743.455	109.909
				-30.4	5202.77	3294.75	736.708	104.312
				-30	5197.44	3294.76	738.392	106.408
				-29.6	5192.66	3292.79	744.005	104.918
				-29.2	5190.85	3288.58	761.124	102.163
				-28.8	5190.41	3290.65	767.397	110.491
				-28.4	5197.55	3288.63	772.611	116.808
				-28	5203.92	3288.58	765.632	120.808
				-27.6	5201.96	3285.49	756.332	121.286
				-27.2	5200.13	3282.52	747.207	114.183
				-26.8	5198.74	3284.29	745.133	113.668
				-26.4	5199.66	3287.23	759.471	110.609
				-26	5199.5	3290.03	773.486	119.699
				-25.6	5196.5	3291.43	782.947	132.598
				-25.2	5194.78	3291.11	776.673	145.835
				-24.8	5196.81	3288.15	773.187	150.106
				-24.4	5197.63	3279.55	766.97	149.127
				-24	5193.73	3276.71	764.547	142.471
				-23.6	5186.85	3276.65	766.021	125.774
				-23.2	5181.41	3277.23	772.215	125.171
				-22.8	5183.42	3278.36	779.691	129.184
				-22.4	5183.32	3280.51	781.095	144.907
				-22	5181.83	3280.06	783.153	161.415
				-21.6	5183.07	3278	778.698	176.24
				-21.2	5185.86	3274.92	769.55	169.709
				-20.8	5179.66	3273.44	755.807	164.635
				-20.4	5175.45	3275.9	764.722	154.091
				-20	5173.87	3275.21	774.473	155.739
				-19.6	5176.14	3274.76	794.485	162.243
				-19.2	5179.33	3274.44	807.135	168.789
				-18.8	5180.76	3266.04	806.794	184.32
				-18.4	5175.86	3262.4	799.856	190.851
				-18	5169.97	3258.72	789.862	190.883
				-17.6	5164.33	3258.56	785.702	179.882
				-17.2	5167.1	3260.28	793.184	173.401
				-16.8	5168.25	3260.12	813.708	172.278
				-16.4	5168.49	3259.52	822.901	180.196
				-16	5159.67	3255.71	817.595	191.727
				-15.6	5156.25	3252.66	806.577	209.898
				-15.2	5152.32	3251.97	797.231	216.829
				-14.8	5151.95	3250	795.265	212.268
				-14.4	5150.83	3249.62	801.454	217.079
				-14	5151.05	3252.17	805.08	214.006
				-13.6	5144.32	3251.65	810.315	213.296
				-13.2	5133.97	3248.02	817.042	220.296
				-12.8	5130.04	3244.16	814.771	240.388
				-12.4	5128.3	3237.51	815.259	240.169
				-12	5130.15	3232.06	805.733	240.881
				-11.6	5130.54	3231.89	799.446	241.751
				-11.2	5125.75	3234.31	790.338	238.401
				-10.8	5123.65	3234.24	802.502	233.668
				-10.4	5114.94	3234.9	828.109	237.034
				-10	5097.65	3236.29	831.324	243.873
				-9.6	5067.58	3233.93	829.861	257.042
				-9.2	4950.33	3230.58	818.343	268.447
				-8.8	4623.99	3230.17	796.024	272.661
				-8.4	4134.72	3233.42	775.087	276.643
				-8	3500.3	3235.81	746.306	267.905
				-7.6	3198.79	3234.81	740.859	264.688
				-7.2	3183.06	3232.66	761.448	261.26
				-6.8	3185.21	3230.9	768.1	268.906
				-6.4	3188.07	3231.42	770.29	279.273
				-6	3190.68	3230.81	763.091	286.91
				-5.6	3191.24	3227.58	752.974	286.172
				-5.2	3193.79	3225.36	757.298	280.548
				-4.8	3192.52	3227.23	758.25	275.06
				-4.4	3187.64	3225.64	767.423	268.786
				-4	3188.9	3223.95	775.83	273.597
				-3.6	3194.07	3221.59	788.49	281.732
				-3.2	3196.88	3220.41	783.417	300.611
				-2.8	3197.24	3217.88	771.053	310.846
				-2.4	3197.76	3216.96	767.262	304.348
				-2	3195.84	3215.19	777.126	289.846
				-1.6	3194.69	3218.38	790.322	282.67
				-1.2	3194.18	3221.93	804.045	284.018
				-0.8	3195.72	3223.36	802.302	287.858
				-0.4	3202.56	3221.88	801.999	302.762
				0	3207.74	3220.86	804.348	307.998
				0.4	3211.17	3220.93	799.561	316.636
				0.8	3211.59	3223.65	793.141	319.093
				1.2	3209.42	3219.95	788.753	303.314
				1.6	3209.85	3215.09	793.435	288.621
				2	3210.53	3211.45	800.218	281.428
				2.4	3210.2	3208.5	811.274	289.338
				2.8	3213.4	3208.05	815.826	293.764
				3.2	3216.3	3205.32	818.171	302.634
				3.6	3218.77	3200.47	810.434	304.093
				4	3217.48	3196.91	790.675	293.493
				4.4	3215.8	3196.91	785.356	282.816
				4.8	3212.25	3200.72	794.674	278.307
				5.2	3212.03	3199.06	816.846	271.302
				5.6	3212.89	3196.81	821.503	280.262
				6	3214.76	3193.75	822.158	284.422
				6.4	3215.81	3185.88	808.447	283.459
				6.8	3216.46	3186.12	798.581	284.04
				7.2	3215.56	3185.91	785.405	280.3
				7.6	3215.49	3184.91	779.03	264.69
				8	3213.29	3183.54	795.136	255.734
				8.4	3211.48	3183.86	814.962	258.101
				8.8	3213.03	3185.56	826.699	261.302
				9.2	3215.08	3181.23	825.063	266.288
				9.6	3215.73	3176.45	820.978	265.425
				10	3217.87	3172.22	816.349	260.488
				10.4	3213.84	3171.58	809.892	253.851
				10.8	3213.86	3173.01	803.369	245.585
				11.2	3213.1	3170.07	817.624	240.243
				11.6	3212.78	3171.37	827.179	236.777
				12	3215.8	3169.81	839.092	242.407
				12.4	3217.75	3169.52	828.91	253.553
				12.8	3218.31	3167.02	820.023	261.433
				13.2	3218.21	3166.69	810.884	257.156
				13.6	3217.44	3166.98	804.683	253.448
				14	3216.25	3169.25	808.307	242.775
				14.4	3216.19	3201.56	826.193	243.715
				14.8	3219.16	3433.62	838.076	258.097
				15.2	3223.91	3932.69	844.41	287.45
				15.6	3224.94	4550.64	843.011	320.751
				16	3226.84	4673.61	836.002	331.575
				16.4	3227.78	4770.1	835.846	331.894
				16.8	3227.19	4789.54	835.059	326.907
				17.2	3226.12	4805.2	839.462	318.581
				17.6	3228.9	4810.66	856.748	317.688
				18	3228.91	4817.49	873.334	329.354
				18.4	3229.07	4822.89	874.294	342.07
				18.8	3229.86	4820.29	860.583	349.599
				19.2	3233.03	4816.77	853.458	352.133
				19.6	3235.9	4814.51	841.7	339.568
				20	3234.12	4805.68	842.595	313.654
				20.4	3240.02	4808.1	858.765	303.478
				20.8	3242.96	4809.4	870.141	303.825
				21.2	3241.45	4814.98	882.867	313.766
				21.6	3243.66	4818.99	892.236	329.124
				22	3246.81	4819.2	887.557	336.124
				22.4	3246.68	4816.43	879.801	336.878
				22.8	3245.19	4811.49	864.127	322.956
				23.2	3242.9	4814.6	867.8	318.556
				23.6	3243.11	4817.49	875.137	305.886
				24	3243.13	4817.92	881.849	303.929
				24.4	3246.16	4815.93	904.423	299.638
				24.8	3247.82	4815.61	915.252	309.767
				25.2	3246.81	4817.62	907.159	309.906
				25.6	3246.06	4819.98	892.137	316.197
				26	3245.59	4823.86	878.282	314.35
				26.4	3244.24	4827.34	879.434	299.774
				26.8	3242.5	4829.21	900.186	293.852
				27.2	3241.99	4838.84	917.71	294.998
				27.6	3243.9	4837.78	930.97	307.805
				28	3246.95	4837.92	934.464	314.98
				28.4	3249.6	4836.17	926.745	321.082
				28.8	3249.59	4828.41	917.355	314.824
				29.2	3249.27	4821.99	904.501	307.498
				29.6	3249.87	4821.94	909.175	296.281
				30	3247.72	4826.73	925.604	291.517
				30.4	3248.45	4833.44	943.211	292.284
				30.8	3250.74	4839.29	952.235	298.664
				31.2	3253.56	4843.26	955.022	311.168
				31.6	3255.8	4839.96	952.964	312.749
				32	3257.64	4834.43	944.163	309.029
				32.4	3262.45	4829.61	941.324	295.383
				32.8	3260.47	4828	940.387	285.573
				33.2	3257.55	4828.77	944.905	272.592
				33.6	3260.41	4832.57	958.29	278.13
				34	3263.43	4835.27	964.354	287.961
				34.4	3266.27	4834.77	962.419	297.751
				34.8	3268.14	4833.71	950.927	301.358
				35.2	3274.11	4832.71	930.907	304.53
				35.6	3274.39	4730.41	928.685	338.545
				36	3274.7	4350.14	949.745	474.893
				36.4	3277.38	3777.96	964.672	687.751
				36.8	3283.09	3505.25	985.865	791.74
				37.2	3290.09	3365.76	1001.09	858.458
				37.6	3293.75	3306.77	1008.67	896.958
				38	3294.75	3279.89	1000.84	925.304
				38.4	3295.93	3273.58	988.76	944.429
				38.8	3297.4	3271.76	987.331	957.193
				39.2	3301.7	3273.85	992.592	954.717
				39.6	3304.88	3279.29	1005.93	952.341
				40	3304.13	3283.86	1008.34	963.252
				40.4	3307.22	3289.54	1008.14	978.459
				40.8	3312.86	3290.1	1000.55	996.698
				41.2	3314.06	3289.66	998.743	1002.02
				41.6	3312.1	3289.56	985.074	992.458
				42	3311.57	3287.89	984.531	977.533
				42.4	3313.53	3289.98	992.998	971.53
				42.8	3315.53	3291.97	1021.59	970.483
				43.2	3316.51	3297.7	1030.19	981.21
				43.6	3319.09	3301.04	1041.94	991.396
				44	3323.65	3303.46	1031.76	1011.01
				44.4	3325.64	3303.75	1022.35	1020.97
				44.8	3323.7	3303.72	1016.74	1013.1
				45.2	3321.03	3302.74	1022.44	1003.21
				45.6	3327.85	3304.28	1044.12	984.916
				46	3332.75	3306.97	1061.27	982.903
				46.4	3335.33	3308.74	1069.25	988.126
				46.8	3339.53	3313.17	1065.3	1006.47
				47.2	3341.04	3311.97	1059.42	1013.66
				47.6	3343.42	3310.22	1050.31	1025.32
				48	3342.76	3309.64	1046.71	1020.99
				48.4	3344.76	3314.07	1051.22	1016.23
				48.8	3345.04	3319.22	1062.84	1013.53
				49.2	3347.09	3323.87	1085.49	1013.87
				49.6	3347.32	3326.8	1102.13	1025.18
				50	3350.63	3328.18	1106.22	1040.11
				50.4	3352.4	3329.65	1101.92	1056.36
				50.8	3353.79	3333.14	1096.12	1060.53
				51.2	3352.58	3333.53	1084.97	1056.95
				51.6	3352.57	3332.12	1088.61	1041.23
				52	3351.27	3334.96	1094.97	1043.42
				52.4	3355.75	3340.1	1107.26	1052.51
				52.8	3364.63	3347.09	1124.13	1067.55
				53.2	3367.69	3349.53	1131.4	1089.39
				53.6	3369.81	3351.42	1119.51	1097.1
				54	3370.46	3344.74	1116.58	1089.36
				54.4	3370.36	3339.08	1127.25	1077.85
				54.8	3366.85	3340.89	1133.39	1070.8
				55.2	3364.41	3349.39	1140.36	1077.54
				55.6	3367.3	3353.18	1152.42	1084.24
				56	3368.51	3354.22	1167.18	1097.8
				56.4	3373.21	3357.6	1169.11	1120.7
				56.8	3378.83	3359.13	1166.5	1132.52
				57.2	3380.4	3361.21	1152.3	1130.37
				57.6	3376.8	3365.62	1142.54	1123.98
				58	3375.06	3369.98	1147.97	1120.88
				58.4	3370.63	3367.77	1175.74	1119.43
				58.8	3370.37	3365.51	1186.39	1128.19
				59.2	3370.7	3365.69	1184.18	1144.15
				59.6	3372.48	3367.37	1182.98	1153.38
				60	3377.54	3368.17	1177.2	1162.38
				60.4	3380.36	3368.16	1183.33	1161.22
				60.8	3381.57	3369.28	1194.81	1151.56
				61.2	3380.46	3370.68	1202.73	1147.44
				61.6	3380.4	3377.8	1220.58	1145.53
				62	3378.31	3377.87	1229.19	1148.98
				62.4	3379.02	3378.61	1234.66	1164.22
				62.8	3384.8	3378.19	1235.98	1181
				63.2	3389.11	3377.69	1235.69	1187.8
				63.6	3386.79	3374.35	1226.4	1185.98
				64	3384.67	3375.6	1226.2	1174.13
				64.4	3381.53	3376.4	1222.8	1169.35
				64.8	3380.33	3380.76	1235.33	1181.83
				65.2	3385.44	3383.1	1258.17	1192.58
				65.6	3390.5	3385.83	1268.81	1209.22
				66	3396.73	3384.4	1272.27	1231.41
				66.4	3400.08	3379.26	1267.38	1233.85
				66.8	3403.13	3377.97	1262	1223.42
				67.2	3402.62	3376.52	1265.75	1209.2
				67.6	3406.03	3373.42	1289.65	1197.54
				68	3403.17	3379.06	1297.74	1202.73
				68.4	3396.97	3384.34	1294.65	1223.33
				68.8	3400.06	3387.54	1298.64	1249.82
				69.2	3407.33	3387.67	1303.86	1257.81
				69.6	3409.16	3382.92	1300.18	1256.79
				70	3406.48	3380.43	1307.29	1249.06
				70.4	3406.94	3383.72	1311.91	1244.98
				70.8	3406.61	3386.67	1323.44	1248.45
				71.2	3407.02	3392.27	1334.65	1257.75
				71.6	3409.2	3398.81	1346.66	1276.23
				72	3414.99	3401.08	1348.18	1303.46
				72.4	3418.11	3401.12	1338.59	1316.1
				72.8	3417.64	3395.23	1336.58	1302.26
				73.2	3419.28	3392.63	1335.89	1294
				73.6	3421.45	3393.72	1343.85	1289.11
				74	3432.32	3395.53	1362.51	1285.54
				74.4	3431.35	3406.46	1375.98	1298.06
				74.8	3430.97	3411.56	1393.17	1314.38
				75.2	3436.13	3416.42	1402.62	1338.47
				75.6	3443.17	3417.38	1399.72	1343.69
				76	3446.13	3413.16	1398.87	1342.27
				76.4	3443.92	3418.09	1397.9	1336.33
				76.8	3444.15	3421.59	1403.15	1336.39
				77.2	3446.35	3424.04	1421.14	1340.95
				77.6	3448.68	3432.46	1439.56	1354.81
				78	3453.49	3434.65	1459.99	1367.3
				78.4	3456.66	3435.14	1463.34	1376.62
				78.8	3460.36	3431.13	1454.71	1388.61
				79.2	3466.16	3433.14	1447.75	1396.17
				79.6	3467.09	3438.2	1448.85	1391.13
				80	3463.68	3439.44	1466.5	1384.49
				80.4	3459.88	3440.45	1474.44	1385.27
				80.8	3460.8	3446.41	1487.06	1399.02
				81.2	3465.62	3448.62	1498.66	1417.18
				81.6	3476.81	3451.83	1510.1	1427.14
				82	3479.84	3453.7	1510.5	1438.01
				82.4	3482.47	3455.49	1512.82	1443.4
				82.8	3483.74	3458.62	1524.55	1442.14
				83.2	3483.02	3461.63	1534.3	1436.86
				83.6	3485.14	3469.74	1548.49	1443.74
				84	3489.52	3474.76	1570.39	1453.46
				84.4	3493.97	3479.48	1584.94	1477.07
				84.8	3495.94	3478.37	1580.28	1493.6
				85.2	3497.88	3474.69	1577.56	1505.69
				85.6	3497.68	3475.71	1575.29	1510.09
				86	3497.1	3483.13	1586.16	1505.45
				86.4	3496.27	3487.41	1592.67	1511.21
				86.8	3498.21	3492.06	1613.35	1516.97
				87.2	3502.9	3492.05	1647.91	1525.78
				87.6	3505.28	3492.91	1659.74	1550.81
				88	3512.2	3494.25	1652.79	1576.81
				88.4	3515.28	3490.99	1644.64	1580
				88.8	3519.04	3488.55	1647.19	1574.54
				89.2	3518.39	3486.64	1655.51	1559.87
				89.6	3518.89	3491.2	1672.7	1558.33
				90	3522.14	3492.15	1689.53	1565.73
				90.4	3525.63	3496.57	1707.04	1584.67
				90.8	3532.64	3502.79	1719.37	1618.08
				91.2	3536.57	3503.75	1730.31	1628.73
				91.6	3541.95	3503.05	1728.95	1634.18
				92	3540.6	3509.8	1729.58	1638.45
				92.4	3536.21	3516.41	1733.93	1643.36
				92.8	3536.35	3516.25	1746.89	1637.59
				93.2	3540.21	3514.45	1764.12	1638.9
				93.6	3548.51	3516.68	1782.85	1661.97
				94	3559.21	3520.04	1794.63	1683.18
				94.4	3564.9	3521.59	1799.55	1701.26
				94.8	3569.54	3524.8	1809.11	1707.73
				95.2	3566.52	3521.59	1805.97	1700.73
				95.6	3561.08	3523.64	1811.52	1697.65
				96	3562.69	3530.97	1822.16	1712.2
				96.4	3571.66	3536.96	1854.96	1721.67
				96.8	3577.46	3539.49	1868.79	1746.09
				97.2	3581.32	3541.7	1870.19	1768.03
				97.6	3584.62	3543.9	1866.09	1781.65
				98	3584.33	3544.54	1854.95	1782.84
				98.4	3586.52	3546.84	1855.9	1778.5
				98.8	3584.47	3553.37	1865.05	1781.08
				99.2	3586.24	3562.47	1878.22	1793.3
				99.6	3587.65	3568.45	1882.58	1812.57
				100	3589.51	3582.58	1881.14	1869.35

## Sheet: Figure_1i
				nu	magnetic field	Delta rhoyx
				0.542373	-50	2.0216
				0.542373	-49.8	-10.4356
				0.542373	-49.6	7.16477
				0.542373	-49.4	15.4592
				0.542373	-49.2	18.9043
				0.542373	-49	11.4738
				0.542373	-48.8	4.01342
				0.542373	-48.6	-0.146708
				0.542373	-48.4	-8.35511
				0.542373	-48.2	-18.607
				0.542373	-48	-18.7193
				0.542373	-47.8	-14.0861
				0.542373	-47.6	-1.08132
				0.542373	-47.4	2.09769
				0.542373	-47.2	1.36487
				0.542373	-47	6.31652
				0.542373	-46.8	9.40396
				0.542373	-46.6	11.8019
				0.542373	-46.4	13.9501
				0.542373	-46.2	10.8939
				0.542373	-46	0.207735
				0.542373	-45.8	-8.58683
				0.542373	-45.6	-15.994
				0.542373	-45.4	-15.5716
				0.542373	-45.2	-7.20997
				0.542373	-45	-1.56789
				0.542373	-44.8	4.90022
				0.542373	-44.6	14.0548
				0.542373	-44.4	22.4522
				0.542373	-44.2	23.9871
				0.542373	-44	21.406
				0.542373	-43.8	13.758
				0.542373	-43.6	-5.07136
				0.542373	-43.4	-11.7694
				0.542373	-43.2	-20.4722
				0.542373	-43	-20.3239
				0.542373	-42.8	-9.04341
				0.542373	-42.6	2.68566
				0.542373	-42.4	11.7146
				0.542373	-42.2	18.9998
				0.542373	-42	23.7774
				0.542373	-41.8	23.9796
				0.542373	-41.6	21.2031
				0.542373	-41.4	13.6068
				0.542373	-41.2	4.35158
				0.542373	-41	-3.82311
				0.542373	-40.8	-11.878
				0.542373	-40.6	-15.8495
				0.542373	-40.4	-20.9223
				0.542373	-40.2	-20.1888
				0.542373	-40	-20.4516
				0.542373	-39.8	-10.8337
				0.542373	-39.6	-4.50006
				0.542373	-39.4	2.13026
				0.542373	-39.2	14.5715
				0.542373	-39	12.2414
				0.542373	-38.8	8.95949
				0.542373	-38.6	8.46418
				0.542373	-38.4	0.0715382
				0.542373	-38.2	-16.3786
				0.542373	-38	-24.0554
				0.542373	-37.8	-24.2186
				0.542373	-37.6	-16.4118
				0.542373	-37.4	-7.34749
				0.542373	-37.2	2.0824
				0.542373	-37	14.2313
				0.542373	-36.8	25.1859
				0.542373	-36.6	21.1929
				0.542373	-36.4	13.8746
				0.542373	-36.2	2.05225
				0.542373	-36	-6.51666
				0.542373	-35.8	-4.41286
				0.542373	-35.6	-4.75214
				0.542373	-35.4	-9.60377
				0.542373	-35.2	-7.15111
				0.542373	-35	-4.75707
				0.542373	-34.8	5.55458
				0.542373	-34.6	20.2518
				0.542373	-34.4	29.6044
				0.542373	-34.2	29.9571
				0.542373	-34	23.0146
				0.542373	-33.8	11.0332
				0.542373	-33.6	-2.09836
				0.542373	-33.4	-11.6878
				0.542373	-33.2	-17.3822
				0.542373	-33	-14.8032
				0.542373	-32.8	-5.00691
				0.542373	-32.6	7.31922
				0.542373	-32.4	10.4579
				0.542373	-32.2	23.8296
				0.542373	-32	26.463
				0.542373	-31.8	28.0484
				0.542373	-31.6	30.5337
				0.542373	-31.4	27.6063
				0.542373	-31.2	26.4246
				0.542373	-31	17.3915
				0.542373	-30.8	-0.42099
				0.542373	-30.6	-17.9061
				0.542373	-30.4	-18.5034
				0.542373	-30.2	-15.9041
				0.542373	-30	-8.89545
				0.542373	-29.8	-1.13257
				0.542373	-29.6	5.89982
				0.542373	-29.4	10.843
				0.542373	-29.2	10.7421
				0.542373	-29	7.6933
				0.542373	-28.8	2.87723
				0.542373	-28.6	-2.364
				0.542373	-28.4	-8.21733
				0.542373	-28.2	-17.972
				0.542373	-28	-15.2457
				0.542373	-27.8	-22.8722
				0.542373	-27.6	-10.5139
				0.542373	-27.4	5.87166
				0.542373	-27.2	12.9974
				0.542373	-27	22.9124
				0.542373	-26.8	28.9973
				0.542373	-26.6	26.821
				0.542373	-26.4	19.381
				0.542373	-26.2	10.5648
				0.542373	-26	0.36243
				0.542373	-25.8	-10.1312
				0.542373	-25.6	-15.7867
				0.542373	-25.4	-19.9188
				0.542373	-25.2	-14.4495
				0.542373	-25	-3.80149
				0.542373	-24.8	2.76844
				0.542373	-24.6	13.9254
				0.542373	-24.4	22.9844
				0.542373	-24.2	19.8995
				0.542373	-24	17.4852
				0.542373	-23.8	12.2745
				0.542373	-23.6	4.70029
				0.542373	-23.4	-0.982164
				0.542373	-23.2	-11.7339
				0.542373	-23	-16.4973
				0.542373	-22.8	-9.25845
				0.542373	-22.6	-4.12406
				0.542373	-22.4	3.87283
				0.542373	-22.2	18.7247
				0.542373	-22	20.7192
				0.542373	-21.8	16.869
				0.542373	-21.6	15.5091
				0.542373	-21.4	2.27581
				0.542373	-21.2	-10.1585
				0.542373	-21	-14.1018
				0.542373	-20.8	-18.199
				0.542373	-20.6	-24.3846
				0.542373	-20.4	-21.9472
				0.542373	-20.2	-17.6698
				0.542373	-20	-14.8221
				0.542373	-19.8	-13.3342
				0.542373	-19.6	-1.95391
				0.542373	-19.4	9.88245
				0.542373	-19.2	15.6101
				0.542373	-19	18.0833
				0.542373	-18.8	19.5441
				0.542373	-18.6	7.19272
				0.542373	-18.4	-4.54237
				0.542373	-18.2	-11.0517
				0.542373	-18	-9.21585
				0.542373	-17.8	-5.9123
				0.542373	-17.6	-1.39737
				0.542373	-17.4	1.98848
				0.542373	-17.2	0.134777
				0.542373	-17	0.327521
				0.542373	-16.8	2.00634
				0.542373	-16.6	1.53857
				0.542373	-16.4	1.70205
				0.542373	-16.2	-8.2004
				0.542373	-16	-21.7755
				0.542373	-15.8	-27.6933
				0.542373	-15.6	-39.5774
				0.542373	-15.4	-43.6253
				0.542373	-15.2	-35.4848
				0.542373	-15	-25.9923
				0.542373	-14.8	-18.0118
				0.542373	-14.6	-6.60164
				0.542373	-14.4	1.71164
				0.542373	-14.2	5.73397
				0.542373	-14	11.2915
				0.542373	-13.8	9.46874
				0.542373	-13.6	0.305956
				0.542373	-13.4	-3.85263
				0.542373	-13.2	-15.2236
				0.542373	-13	-27.4025
				0.542373	-12.8	-28.6694
				0.542373	-12.6	-20.0797
				0.542373	-12.4	-8.28358
				0.542373	-12.2	2.34687
				0.542373	-12	-5.62449
				0.542373	-11.8	-18.5436
				0.542373	-11.6	-20.4175
				0.542373	-11.4	-26.1185
				0.542373	-11.2	-32.9437
				0.542373	-11	-28.1132
				0.542373	-10.8	-29.5353
				0.542373	-10.6	-27.7339
				0.542373	-10.4	-19.0298
				0.542373	-10.2	-20.5869
				0.542373	-10	-18.1376
				0.542373	-9.8	-7.36609
				0.542373	-9.6	0.190908
				0.542373	-9.4	9.76498
				0.542373	-9.2	18.7665
				0.542373	-9	22.1683
				0.542373	-8.8	19.5658
				0.542373	-8.6	9.53711
				0.542373	-8.4	-1.73606
				0.542373	-8.2	-7.05916
				0.542373	-8	-10.3879
				0.542373	-7.8	-12.8766
				0.542373	-7.6	-13.2556
				0.542373	-7.4	-6.32627
				0.542373	-7.2	0.312487
				0.542373	-7	11.9939
				0.542373	-6.8	22.9815
				0.542373	-6.6	23.8719
				0.542373	-6.4	22.5908
				0.542373	-6.2	15.2803
				0.542373	-6	6.15268
				0.542373	-5.8	-0.0879028
				0.542373	-5.6	-5.20321
				0.542373	-5.4	-11.1714
				0.542373	-5.2	-12.6631
				0.542373	-5	-9.78916
				0.542373	-4.8	-0.786199
				0.542373	-4.6	9.01358
				0.542373	-4.4	15.4367
				0.542373	-4.2	19.6894
				0.542373	-4	20.9861
				0.542373	-3.8	12.7732
				0.542373	-3.6	9.42438
				0.542373	-3.4	10.2333
				0.542373	-3.2	10.7894
				0.542373	-3	13.7998
				0.542373	-2.8	14.9465
				0.542373	-2.6	8.28001
				0.542373	-2.4	9.51458
				0.542373	-2.2	6.72453
				0.542373	-2	3.39156
				0.542373	-1.8	2.89661
				0.542373	-1.6	6.49226
				0.542373	-1.4	8.53304
				0.542373	-1.2	-2.61478
				0.542373	-1	-13.8639
				0.542373	-0.8	-18.0111
				0.542373	-0.6	-17.654
				0.542373	-0.4	-12.7198
				0.542373	-0.2	-11.5562
				0.542373	0	-0.733055
				0.542373	0.2	8.02433
				0.542373	0.4	27.3636
				0.542373	0.6	39.7122
				0.542373	0.8	42.4478
				0.542373	1	38.597
				0.542373	1.2	27.1519
				0.542373	1.4	5.52234
				0.542373	1.6	-18.0105
				0.542373	1.8	-31.1994
				0.542373	2	-36.8969
				0.542373	2.2	-45.2671
				0.542373	2.4	-35.0175
				0.542373	2.6	-31.7343
				0.542373	2.8	-24.8214
				0.542373	3	-5.75337
				0.542373	3.2	5.13705
				0.542373	3.4	8.12677
				0.542373	3.6	6.40602
				0.542373	3.8	-7.17292
				0.542373	4	-11.2106
				0.542373	4.2	-8.18124
				0.542373	4.4	-8.75342
				0.542373	4.6	-15.7853
				0.542373	4.8	-15.0816
				0.542373	5	-9.77697
				0.542373	5.2	-1.082
				0.542373	5.4	7.90754
				0.542373	5.6	19.3895
				0.542373	5.8	21.163
				0.542373	6	22.67
				0.542373	6.2	18.7073
				0.542373	6.4	8.42749
				0.542373	6.6	-0.0136772
				0.542373	6.8	-12.0098
				0.542373	7	-20.7626
				0.542373	7.2	-18.8465
				0.542373	7.4	-16.5745
				0.542373	7.6	-13.1202
				0.542373	7.8	0.452268
				0.542373	8	8.1189
				0.542373	8.2	10.1107
				0.542373	8.4	14.3667
				0.542373	8.6	2.3522
				0.542373	8.8	-8.3577
				0.542373	9	-22.5788
				0.542373	9.2	-30.3879
				0.542373	9.4	-32.7323
				0.542373	9.6	-25.1568
				0.542373	9.8	-21.4175
				0.542373	10	-10.977
				0.542373	10.2	4.9341
				0.542373	10.4	11.0879
				0.542373	10.6	12.578
				0.542373	10.8	16.2339
				0.542373	11	17.4282
				0.542373	11.2	14.3554
				0.542373	11.4	12.9834
				0.542373	11.6	11.3873
				0.542373	11.8	10.9272
				0.542373	12	7.57246
				0.542373	12.2	-2.29229
				0.542373	12.4	-9.12695
				0.542373	12.6	2.24315
				0.542373	12.8	7.57447
				0.542373	13	15.5662
				0.542373	13.2	26.9516
				0.542373	13.4	29.1009
				0.542373	13.6	27.8363
				0.542373	13.8	23.4268
				0.542373	14	18.0834
				0.542373	14.2	14.2384
				0.542373	14.4	8.29723
				0.542373	14.6	7.23929
				0.542373	14.8	4.68279
				0.542373	15	6.5832
				0.542373	15.2	7.106
				0.542373	15.4	14.5664
				0.542373	15.6	14.8103
				0.542373	15.8	17.7681
				0.542373	16	16.6037
				0.542373	16.2	6.41205
				0.542373	16.4	-3.09107
				0.542373	16.6	-9.69252
				0.542373	16.8	-13.0582
				0.542373	17	-14.4887
				0.542373	17.2	-14.6186
				0.542373	17.4	-13.1938
				0.542373	17.6	-7.81142
				0.542373	17.8	0.52675
				0.542373	18	7.79335
				0.542373	18.2	16.7559
				0.542373	18.4	16.8749
				0.542373	18.6	10.7928
				0.542373	18.8	4.7991
				0.542373	19	-1.9629
				0.542373	19.2	-13.158
				0.542373	19.4	-23.6308
				0.542373	19.6	-20.5321
				0.542373	19.8	-24.1562
				0.542373	20	-16.1702
				0.542373	20.2	2.42395
				0.542373	20.4	17.5547
				0.542373	20.6	24.7088
				0.542373	20.8	24.1233
				0.542373	21	16.8749
				0.542373	21.2	17.9599
				0.542373	21.4	14.3077
				0.542373	21.6	0.49537
				0.542373	21.8	-9.0484
				0.542373	22	-16.0769
				0.542373	22.2	-16.8573
				0.542373	22.4	-14.7635
				0.542373	22.6	-8.25535
				0.542373	22.8	-0.522328
				0.542373	23	10.8031
				0.542373	23.2	14.0425
				0.542373	23.4	16.8007
				0.542373	23.6	19.8156
				0.542373	23.8	15.5212
				0.542373	24	4.15917
				0.542373	24.2	-8.49229
				0.542373	24.4	-19.2221
				0.542373	24.6	-22.9752
				0.542373	24.8	-17.3275
				0.542373	25	-11.1171
				0.542373	25.2	-0.719692
				0.542373	25.4	10.5301
				0.542373	25.6	19.05
				0.542373	25.8	20.2324
				0.542373	26	20.2034
				0.542373	26.2	26.4892
				0.542373	26.4	22.8435
				0.542373	26.6	18.2242
				0.542373	26.8	7.78988
				0.542373	27	-1.11804
				0.542373	27.2	-1.9234
				0.542373	27.4	-1.49554
				0.542373	27.6	2.01997
				0.542373	27.8	11.4793
				0.542373	28	22.002
				0.542373	28.2	29.233
				0.542373	28.4	33.987
				0.542373	28.6	18.9366
				0.542373	28.8	2.42211
				0.542373	29	-8.11944
				0.542373	29.2	-19.3018
				0.542373	29.4	-20.2378
				0.542373	29.6	-13.1974
				0.542373	29.8	-3.12629
				0.542373	30	1.60135
				0.542373	30.2	8.99226
				0.542373	30.4	16.7222
				0.542373	30.6	20.5257
				0.542373	30.8	26.7367
				0.542373	31	32.1209
				0.542373	31.2	32.5574
				0.542373	31.4	20.7649
				0.542373	31.6	-1.73269
				0.542373	31.8	-8.20676
				0.542373	32	-11.1359
				0.542373	32.2	-11.8149
				0.542373	32.4	-5.46123
				0.542373	32.6	0.736668
				0.542373	32.8	1.78433
				0.542373	33	10.9095
				0.542373	33.2	26.0138
				0.542373	33.4	27.9831
				0.542373	33.6	35.7656
				0.542373	33.8	28.5861
				0.542373	34	14.3099
				0.542373	34.2	3.48646
				0.542373	34.4	-9.18363
				0.542373	34.6	-18.8529
				0.542373	34.8	-16.8462
				0.542373	35	-18.7438
				0.542373	35.2	-15.8375
				0.542373	35.4	-6.91826
				0.542373	35.6	-0.914638
				0.542373	35.8	5.4637
				0.542373	36	11.2548
				0.542373	36.2	8.16975
				0.542373	36.4	-5.92865
				0.542373	36.6	-17.4108
				0.542373	36.8	-21.4039
				0.542373	37	-23.2982
				0.542373	37.2	-19.4854
				0.542373	37.4	-14.821
				0.542373	37.6	-6.46281
				0.542373	37.8	5.07938
				0.542373	38	7.99998
				0.542373	38.2	1.29476
				0.542373	38.4	-0.286304
				0.542373	38.6	4.01946
				0.542373	38.8	3.87065
				0.542373	39	-0.971282
				0.542373	39.2	-5.70482
				0.542373	39.4	-14.5229
				0.542373	39.6	-16.5383
				0.542373	39.8	-17.9915
				0.542373	40	-4.31736
				0.542373	40.2	3.08063
				0.542373	40.4	14.8176
				0.542373	40.6	24.2189
				0.542373	40.8	23.9128
				0.542373	41	20.2217
				0.542373	41.2	17.7459
				0.542373	41.4	2.23621
				0.542373	41.6	-13.2283
				0.542373	41.8	-26.2195
				0.542373	42	-28.1422
				0.542373	42.2	-28.2257
				0.542373	42.4	-23.2481
				0.542373	42.6	-14.0559
				0.542373	42.8	-4.28753
				0.542373	43	6.27924
				0.542373	43.2	8.89646
				0.542373	43.4	11.4395
				0.542373	43.6	16.6443
				0.542373	43.8	14.1261
				0.542373	44	8.08009
				0.542373	44.2	1.94537
				0.542373	44.4	-7.07265
				0.542373	44.6	-5.2514
				0.542373	44.8	-4.25624
				0.542373	45	-7.83733
				0.542373	45.2	-0.0878255
				0.542373	45.4	11.3492
				0.542373	45.6	22.2567
				0.542373	45.8	28.1995
				0.542373	46	32.9514
				0.542373	46.2	32.9883
				0.542373	46.4	17.51
				0.542373	46.6	7.24252
				0.542373	46.8	-3.3218
				0.542373	47	-9.37498
				0.542373	47.2	-11.255
				0.542373	47.4	-1.2385
				0.542373	47.6	8.15386
				0.542373	47.8	15.7008
				0.542373	48	17.4003
				0.542373	48.2	22.7147
				0.542373	48.4	29.0452
				0.542373	48.6	27.597
				0.542373	48.8	25.5147
				0.542373	49	16.7162
				0.542373	49.2	10.8292
				0.542373	49.4	7.32637
				0.542373	49.6	8.4334
				0.542373	49.8	18.6317
				0.542373	50	-2.80308
				0.569492	-50	-6.22623
				0.569492	-49.8	-20.6143
				0.569492	-49.6	9.06539
				0.569492	-49.4	14.3411
				0.569492	-49.2	15.9826
				0.569492	-49	17.888
				0.569492	-48.8	10.8864
				0.569492	-48.6	4.96786
				0.569492	-48.4	-2.76619
				0.569492	-48.2	-13.1602
				0.569492	-48	-15.0098
				0.569492	-47.8	-17.3203
				0.569492	-47.6	-21.8909
				0.569492	-47.4	-15.786
				0.569492	-47.2	-4.73766
				0.569492	-47	10.3992
				0.569492	-46.8	15.8379
				0.569492	-46.6	14.8761
				0.569492	-46.4	11.3956
				0.569492	-46.2	3.95529
				0.569492	-46	-11.3311
				0.569492	-45.8	-21.4796
				0.569492	-45.6	-27.1227
				0.569492	-45.4	-26.1226
				0.569492	-45.2	-19.5113
				0.569492	-45	-7.76427
				0.569492	-44.8	2.30787
				0.569492	-44.6	1.50929
				0.569492	-44.4	10.6674
				0.569492	-44.2	17.1432
				0.569492	-44	16.7969
				0.569492	-43.8	13.6093
				0.569492	-43.6	-0.653999
				0.569492	-43.4	-14.4708
				0.569492	-43.2	-21.552
				0.569492	-43	-21.499
				0.569492	-42.8	-19.878
				0.569492	-42.6	-13.9471
				0.569492	-42.4	-1.41335
				0.569492	-42.2	8.89588
				0.569492	-42	20.903
				0.569492	-41.8	24.0704
				0.569492	-41.6	23.1264
				0.569492	-41.4	24.835
				0.569492	-41.2	12.4594
				0.569492	-41	-2.68714
				0.569492	-40.8	-13.1141
				0.569492	-40.6	-18.3212
				0.569492	-40.4	-22.9456
				0.569492	-40.2	-16.7607
				0.569492	-40	-5.04908
				0.569492	-39.8	20.7417
				0.569492	-39.6	29.7321
				0.569492	-39.4	36.0504
				0.569492	-39.2	39.2013
				0.569492	-39	34.2873
				0.569492	-38.8	27.9159
				0.569492	-38.6	23.2762
				0.569492	-38.4	11.5808
				0.569492	-38.2	5.99787
				0.569492	-38	0.448797
				0.569492	-37.8	6.14104
				0.569492	-37.6	1.33442
				0.569492	-37.4	6.67169
				0.569492	-37.2	16.3471
				0.569492	-37	22.8088
				0.569492	-36.8	25.7708
				0.569492	-36.6	32.5064
				0.569492	-36.4	29.3484
				0.569492	-36.2	27.3981
				0.569492	-36	18.9316
				0.569492	-35.8	8.68503
				0.569492	-35.6	-1.56813
				0.569492	-35.4	-19.0458
				0.569492	-35.2	-21.3911
				0.569492	-35	-10.6588
				0.569492	-34.8	0.579389
				0.569492	-34.6	7.13687
				0.569492	-34.4	12.2031
				0.569492	-34.2	11.6258
				0.569492	-34	10.3485
				0.569492	-33.8	9.55018
				0.569492	-33.6	8.99337
				0.569492	-33.4	2.30129
				0.569492	-33.2	-3.2856
				0.569492	-33	-18.7218
				0.569492	-32.8	-27.5979
				0.569492	-32.6	-23.981
				0.569492	-32.4	-15.9978
				0.569492	-32.2	-4.8967
				0.569492	-32	12.2306
				0.569492	-31.8	26.6929
				0.569492	-31.6	32.8529
				0.569492	-31.4	31.7033
				0.569492	-31.2	21.759
				0.569492	-31	8.28838
				0.569492	-30.8	-6.07459
				0.569492	-30.6	-15.4535
				0.569492	-30.4	-15.853
				0.569492	-30.2	-9.69658
				0.569492	-30	-6.45074
				0.569492	-29.8	4.29897
				0.569492	-29.6	19.8261
				0.569492	-29.4	31.4696
				0.569492	-29.2	40.5122
				0.569492	-29	44.7881
				0.569492	-28.8	40.8235
				0.569492	-28.6	33.4011
				0.569492	-28.4	24.8315
				0.569492	-28.2	15.0203
				0.569492	-28	10.0533
				0.569492	-27.8	4.63
				0.569492	-27.6	-1.98378
				0.569492	-27.4	9.51546
				0.569492	-27.2	15.0921
				0.569492	-27	15.231
				0.569492	-26.8	11.5402
				0.569492	-26.6	12.1013
				0.569492	-26.4	7.49111
				0.569492	-26.2	1.73102
				0.569492	-26	-4.0403
				0.569492	-25.8	-8.845
				0.569492	-25.6	-12.7085
				0.569492	-25.4	-15.2286
				0.569492	-25.2	-15.893
				0.569492	-25	-10.9823
				0.569492	-24.8	-5.18608
				0.569492	-24.6	2.46227
				0.569492	-24.4	17.8141
				0.569492	-24.2	26.1039
				0.569492	-24	19.5943
				0.569492	-23.8	12.1171
				0.569492	-23.6	3.57526
				0.569492	-23.4	-5.86389
				0.569492	-23.2	-11.6996
				0.569492	-23	-15.1845
				0.569492	-22.8	-15.0664
				0.569492	-22.6	-13.1448
				0.569492	-22.4	-12.7308
				0.569492	-22.2	-9.72285
				0.569492	-22	8.01455
				0.569492	-21.8	18.8004
				0.569492	-21.6	29.1636
				0.569492	-21.4	32.9815
				0.569492	-21.2	23.422
				0.569492	-21	8.93211
				0.569492	-20.8	-3.29467
				0.569492	-20.6	-12.9769
				0.569492	-20.4	-20.2552
				0.569492	-20.2	-16.3857
				0.569492	-20	-16.0591
				0.569492	-19.8	-5.90239
				0.569492	-19.6	9.02062
				0.569492	-19.4	11.7264
				0.569492	-19.2	21.0976
				0.569492	-19	23.0186
				0.569492	-18.8	21.3412
				0.569492	-18.6	17.5687
				0.569492	-18.4	7.8887
				0.569492	-18.2	-12.76
				0.569492	-18	-19.5062
				0.569492	-17.8	-28.1644
				0.569492	-17.6	-33.8646
				0.569492	-17.4	-28.4403
				0.569492	-17.2	-11.3984
				0.569492	-17	-1.54276
				0.569492	-16.8	17.9123
				0.569492	-16.6	24.3056
				0.569492	-16.4	22.4405
				0.569492	-16.2	18.4193
				0.569492	-16	4.58812
				0.569492	-15.8	-15.1196
				0.569492	-15.6	-33.2741
				0.569492	-15.4	-42.7583
				0.569492	-15.2	-37.4702
				0.569492	-15	-31.3279
				0.569492	-14.8	-29.0992
				0.569492	-14.6	-12.6791
				0.569492	-14.4	3.12622
				0.569492	-14.2	11.8184
				0.569492	-14	11.4875
				0.569492	-13.8	7.81188
				0.569492	-13.6	-2.95268
				0.569492	-13.4	-14.7652
				0.569492	-13.2	-17.6587
				0.569492	-13	-25.4319
				0.569492	-12.8	-29.0971
				0.569492	-12.6	-29.5928
				0.569492	-12.4	-27.6721
				0.569492	-12.2	-21.899
				0.569492	-12	-13.2334
				0.569492	-11.8	-2.67533
				0.569492	-11.6	6.51336
				0.569492	-11.4	10.9692
				0.569492	-11.2	3.78516
				0.569492	-11	-7.08299
				0.569492	-10.8	-21.6594
				0.569492	-10.6	-36.3357
				0.569492	-10.4	-41.3796
				0.569492	-10.2	-38.7708
				0.569492	-10	-33.7099
				0.569492	-9.8	-21.104
				0.569492	-9.6	-13.0821
				0.569492	-9.4	-10.8371
				0.569492	-9.2	0.0873923
				0.569492	-9	3.88334
				0.569492	-8.8	-0.445523
				0.569492	-8.6	-8.05725
				0.569492	-8.4	-18.388
				0.569492	-8.2	-26.1529
				0.569492	-8	-31.1459
				0.569492	-7.8	-31.5469
				0.569492	-7.6	-21.8807
				0.569492	-7.4	-7.41333
				0.569492	-7.2	10.8882
				0.569492	-7	17.8776
				0.569492	-6.8	27.9372
				0.569492	-6.6	35.746
				0.569492	-6.4	36.2144
				0.569492	-6.2	30.5207
				0.569492	-6	16.12
				0.569492	-5.8	-0.345928
				0.569492	-5.6	-11.3743
				0.569492	-5.4	-24.9358
				0.569492	-5.2	-25.0961
				0.569492	-5	-20.0549
				0.569492	-4.8	-10.0684
				0.569492	-4.6	4.31479
				0.569492	-4.4	18.6828
				0.569492	-4.2	23.7979
				0.569492	-4	20.1226
				0.569492	-3.8	16.6119
				0.569492	-3.6	2.44048
				0.569492	-3.4	-4.47151
				0.569492	-3.2	-14.3818
				0.569492	-3	-28.1927
				0.569492	-2.8	-30.8839
				0.569492	-2.6	-33.0372
				0.569492	-2.4	-28.1169
				0.569492	-2.2	-14.3102
				0.569492	-2	2.68631
				0.569492	-1.8	15.464
				0.569492	-1.6	25.3914
				0.569492	-1.4	28.3454
				0.569492	-1.2	21.1734
				0.569492	-1	17.2846
				0.569492	-0.8	7.86887
				0.569492	-0.6	-3.28026
				0.569492	-0.4	-10.2418
				0.569492	-0.2	-14.7206
				0.569492	0	-17.3829
				0.569492	0.2	-10.1434
				0.569492	0.4	0.187917
				0.569492	0.6	15.7813
				0.569492	0.8	36.257
				0.569492	1	41.189
				0.569492	1.2	33.4177
				0.569492	1.4	26.1402
				0.569492	1.6	14.5504
				0.569492	1.8	1.49765
				0.569492	2	0.52444
				0.569492	2.2	-4.25191
				0.569492	2.4	-6.16402
				0.569492	2.6	3.72008
				0.569492	2.8	13.2172
				0.569492	3	18.4987
				0.569492	3.2	30.171
				0.569492	3.4	27.9726
				0.569492	3.6	27.4549
				0.569492	3.8	27.0851
				0.569492	4	16.0124
				0.569492	4.2	-3.60281
				0.569492	4.4	-15.6093
				0.569492	4.6	-21.5762
				0.569492	4.8	-8.64245
				0.569492	5	8.50576
				0.569492	5.2	18.7794
				0.569492	5.4	23.3119
				0.569492	5.6	25.1333
				0.569492	5.8	30.0901
				0.569492	6	33.6975
				0.569492	6.2	31.4611
				0.569492	6.4	25.4633
				0.569492	6.6	13.8092
				0.569492	6.8	-2.88817
				0.569492	7	-19.1356
				0.569492	7.2	-22.1567
				0.569492	7.4	-22.1219
				0.569492	7.6	-14.7832
				0.569492	7.8	-4.09833
				0.569492	8	5.07361
				0.569492	8.2	22.1695
				0.569492	8.4	31.0316
				0.569492	8.6	31.7969
				0.569492	8.8	29.5186
				0.569492	9	24.8401
				0.569492	9.2	14.456
				0.569492	9.4	-1.53657
				0.569492	9.6	-9.73559
				0.569492	9.8	-14.0647
				0.569492	10	-14.5305
				0.569492	10.2	-0.796925
				0.569492	10.4	16.9257
				0.569492	10.6	28.3287
				0.569492	10.8	42.3089
				0.569492	11	43.6963
				0.569492	11.2	38.8149
				0.569492	11.4	35.1951
				0.569492	11.6	28.4959
				0.569492	11.8	18.7952
				0.569492	12	11.7495
				0.569492	12.2	6.22553
				0.569492	12.4	-0.403503
				0.569492	12.6	13.4377
				0.569492	12.8	23.2246
				0.569492	13	35.7424
				0.569492	13.2	53.0554
				0.569492	13.4	57.8194
				0.569492	13.6	51.3221
				0.569492	13.8	32.8365
				0.569492	14	11.1461
				0.569492	14.2	-0.199467
				0.569492	14.4	-7.66783
				0.569492	14.6	-18.2099
				0.569492	14.8	-20.0836
				0.569492	15	-11.1424
				0.569492	15.2	2.86565
				0.569492	15.4	20.6242
				0.569492	15.6	38.8412
				0.569492	15.8	47.3289
				0.569492	16	44.5568
				0.569492	16.2	37.1309
				0.569492	16.4	29.6492
				0.569492	16.6	23.7507
				0.569492	16.8	19.1211
				0.569492	17	8.7618
				0.569492	17.2	1.92056
				0.569492	17.4	-6.13184
				0.569492	17.6	-11.5345
				0.569492	17.8	-9.48054
				0.569492	18	-1.96836
				0.569492	18.2	10.5703
				0.569492	18.4	21.7003
				0.569492	18.6	32.9945
				0.569492	18.8	28.6777
				0.569492	19	20.6307
				0.569492	19.2	9.18287
				0.569492	19.4	-0.922034
				0.569492	19.6	-4.768
				0.569492	19.8	-12.674
				0.569492	20	-11.7482
				0.569492	20.2	-6.53425
				0.569492	20.4	5.02563
				0.569492	20.6	12.66
				0.569492	20.8	20.3597
				0.569492	21	25.0086
				0.569492	21.2	27.9819
				0.569492	21.4	27.7431
				0.569492	21.6	20.5556
				0.569492	21.8	17.1055
				0.569492	22	12.6029
				0.569492	22.2	-1.19795
				0.569492	22.4	-2.38149
				0.569492	22.6	-3.12594
				0.569492	22.8	0.559385
				0.569492	23	7.87859
				0.569492	23.2	12.4513
				0.569492	23.4	17.3791
				0.569492	23.6	19.6622
				0.569492	23.8	22.4393
				0.569492	24	21.0139
				0.569492	24.2	15.105
				0.569492	24.4	11.2869
				0.569492	24.6	2.72906
				0.569492	24.8	-1.67197
				0.569492	25	-2.83796
				0.569492	25.2	-5.98252
				0.569492	25.4	5.56008
				0.569492	25.6	19.1588
				0.569492	25.8	26.9583
				0.569492	26	29.8169
				0.569492	26.2	31.4281
				0.569492	26.4	28.3604
				0.569492	26.6	24.0138
				0.569492	26.8	17.6992
				0.569492	27	6.62374
				0.569492	27.2	-3.0026
				0.569492	27.4	-19.0873
				0.569492	27.6	-24.8992
				0.569492	27.8	-15.6655
				0.569492	28	-8.19865
				0.569492	28.2	-0.723647
				0.569492	28.4	7.51466
				0.569492	28.6	11.5216
				0.569492	28.8	6.80401
				0.569492	29	3.37208
				0.569492	29.2	-3.57801
				0.569492	29.4	-16.9238
				0.569492	29.6	-29.9727
				0.569492	29.8	-40.333
				0.569492	30	-44.9358
				0.569492	30.2	-35.5923
				0.569492	30.4	-16.2203
				0.569492	30.6	6.01814
				0.569492	30.8	14.3751
				0.569492	31	15.2174
				0.569492	31.2	5.20408
				0.569492	31.4	1.71063
				0.569492	31.6	-6.32276
				0.569492	31.8	-11.8994
				0.569492	32	-12.3156
				0.569492	32.2	-21.5274
				0.569492	32.4	-23.2408
				0.569492	32.6	-18.6278
				0.569492	32.8	-8.74023
				0.569492	33	7.57733
				0.569492	33.2	28.4331
				0.569492	33.4	40.5177
				0.569492	33.6	45.758
				0.569492	33.8	40.0364
				0.569492	34	26.4388
				0.569492	34.2	1.72794
				0.569492	34.4	-6.01765
				0.569492	34.6	-19.3626
				0.569492	34.8	-21.6677
				0.569492	35	-19.8775
				0.569492	35.2	-15.9666
				0.569492	35.4	-3.82696
				0.569492	35.6	11.2189
				0.569492	35.8	26.4718
				0.569492	36	33.7994
				0.569492	36.2	36.8846
				0.569492	36.4	26.4562
				0.569492	36.6	7.7857
				0.569492	36.8	-11.8026
				0.569492	37	-22.6505
				0.569492	37.2	-25.5469
				0.569492	37.4	-21.1397
				0.569492	37.6	-13.0476
				0.569492	37.8	-4.06358
				0.569492	38	10.2698
				0.569492	38.2	17.0926
				0.569492	38.4	24.515
				0.569492	38.6	26.0977
				0.569492	38.8	21.5385
				0.569492	39	17.0788
				0.569492	39.2	7.93604
				0.569492	39.4	-5.41601
				0.569492	39.6	-14.0878
				0.569492	39.8	-18.36
				0.569492	40	-16.7836
				0.569492	40.2	-13.8263
				0.569492	40.4	-15.8362
				0.569492	40.6	-12.5949
				0.569492	40.8	-4.77536
				0.569492	41	1.68867
				0.569492	41.2	1.18121
				0.569492	41.4	2.41506
				0.569492	41.6	-1.05189
				0.569492	41.8	-10.9048
				0.569492	42	-20.4849
				0.569492	42.2	-25.4152
				0.569492	42.4	-24.5832
				0.569492	42.6	-19.7891
				0.569492	42.8	-12.5432
				0.569492	43	1.28334
				0.569492	43.2	8.8915
				0.569492	43.4	12.9905
				0.569492	43.6	18.5233
				0.569492	43.8	20.5364
				0.569492	44	13.6778
				0.569492	44.2	3.54268
				0.569492	44.4	-13.8811
				0.569492	44.6	-24.3462
				0.569492	44.8	-29.9646
				0.569492	45	-24.292
				0.569492	45.2	-17.2445
				0.569492	45.4	-5.33303
				0.569492	45.6	4.75786
				0.569492	45.8	14.5343
				0.569492	46	19.6683
				0.569492	46.2	26.6555
				0.569492	46.4	27.2942
				0.569492	46.6	21.1528
				0.569492	46.8	15.3764
				0.569492	47	3.8021
				0.569492	47.2	-10.6053
				0.569492	47.4	-18.4837
				0.569492	47.6	-21.2822
				0.569492	47.8	-13.6964
				0.569492	48	-4.36713
				0.569492	48.2	-4.22201
				0.569492	48.4	5.52736
				0.569492	48.6	9.69359
				0.569492	48.8	-0.174526
				0.569492	49	-2.11947
				0.569492	49.2	-7.14892
				0.569492	49.4	-16.0101
				0.569492	49.6	-17.1153
				0.569492	49.8	-33.1917
				0.569492	50	NaN
				0.59661	-50	-7.16947
				0.59661	-49.8	-6.75215
				0.59661	-49.6	-1.22352
				0.59661	-49.4	-4.94985
				0.59661	-49.2	-6.56462
				0.59661	-49	-11.3331
				0.59661	-48.8	-11.164
				0.59661	-48.6	-5.72218
				0.59661	-48.4	2.09926
				0.59661	-48.2	11.1434
				0.59661	-48	10.6522
				0.59661	-47.8	1.53957
				0.59661	-47.6	-2.89863
				0.59661	-47.4	-4.21298
				0.59661	-47.2	7.51625
				0.59661	-47	4.20119
				0.59661	-46.8	6.82977
				0.59661	-46.6	3.26035
				0.59661	-46.4	5.90992
				0.59661	-46.2	6.91993
				0.59661	-46	1.54251
				0.59661	-45.8	-3.70659
				0.59661	-45.6	-11.1134
				0.59661	-45.4	-3.67908
				0.59661	-45.2	-2.12216
				0.59661	-45	-0.424094
				0.59661	-44.8	1.52406
				0.59661	-44.6	-0.0782049
				0.59661	-44.4	-0.454266
				0.59661	-44.2	-2.36721
				0.59661	-44	-4.28655
				0.59661	-43.8	-6.48611
				0.59661	-43.6	-8.0078
				0.59661	-43.4	-8.64128
				0.59661	-43.2	-11.1513
				0.59661	-43	-9.1161
				0.59661	-42.8	-7.56844
				0.59661	-42.6	-8.35926
				0.59661	-42.4	-3.79577
				0.59661	-42.2	0.0421576
				0.59661	-42	1.70548
				0.59661	-41.8	6.7767
				0.59661	-41.6	9.0075
				0.59661	-41.4	3.85227
				0.59661	-41.2	7.18634
				0.59661	-41	8.64993
				0.59661	-40.8	4.9033
				0.59661	-40.6	4.69417
				0.59661	-40.4	0.195336
				0.59661	-40.2	4.03311
				0.59661	-40	7.82036
				0.59661	-39.8	12.5643
				0.59661	-39.6	9.69914
				0.59661	-39.4	10.0803
				0.59661	-39.2	4.99686
				0.59661	-39	-0.200461
				0.59661	-38.8	4.57009
				0.59661	-38.6	4.79927
				0.59661	-38.4	2.09087
				0.59661	-38.2	3.64007
				0.59661	-38	3.93645
				0.59661	-37.8	5.04939
				0.59661	-37.6	5.91225
				0.59661	-37.4	14.1762
				0.59661	-37.2	17.183
				0.59661	-37	20.8095
				0.59661	-36.8	13.1475
				0.59661	-36.6	3.03661
				0.59661	-36.4	0.573163
				0.59661	-36.2	-3.60493
				0.59661	-36	-6.03752
				0.59661	-35.8	-1.80021
				0.59661	-35.6	0.362119
				0.59661	-35.4	0.753783
				0.59661	-35.2	-0.427456
				0.59661	-35	-2.54214
				0.59661	-34.8	-5.44874
				0.59661	-34.6	0.876027
				0.59661	-34.4	15.4411
				0.59661	-34.2	22.7501
				0.59661	-34	23.3504
				0.59661	-33.8	22.5039
				0.59661	-33.6	12.9675
				0.59661	-33.4	6.08897
				0.59661	-33.2	2.68462
				0.59661	-33	0.214152
				0.59661	-32.8	2.20618
				0.59661	-32.6	5.99257
				0.59661	-32.4	4.50237
				0.59661	-32.2	1.57718
				0.59661	-32	-5.5011
				0.59661	-31.8	-10.6105
				0.59661	-31.6	-7.25502
				0.59661	-31.4	0.681869
				0.59661	-31.2	2.01316
				0.59661	-31	13.6841
				0.59661	-30.8	14.9619
				0.59661	-30.6	15.6128
				0.59661	-30.4	17.8962
				0.59661	-30.2	11.9491
				0.59661	-30	2.29299
				0.59661	-29.8	0.00468713
				0.59661	-29.6	7.3313
				0.59661	-29.4	11.4294
				0.59661	-29.2	6.34562
				0.59661	-29	4.86153
				0.59661	-28.8	8.638
				0.59661	-28.6	11.4563
				0.59661	-28.4	10.0466
				0.59661	-28.2	1.75196
				0.59661	-28	-9.03229
				0.59661	-27.8	-8.68171
				0.59661	-27.6	-3.54355
				0.59661	-27.4	-2.64074
				0.59661	-27.2	1.70144
				0.59661	-27	-0.571864
				0.59661	-26.8	-7.83587
				0.59661	-26.6	-16.7518
				0.59661	-26.4	-21.2995
				0.59661	-26.2	-19.0411
				0.59661	-26	-12.2645
				0.59661	-25.8	-8.46398
				0.59661	-25.6	-10.2409
				0.59661	-25.4	-10.8336
				0.59661	-25.2	-5.4575
				0.59661	-25	-11.8777
				0.59661	-24.8	-16.6358
				0.59661	-24.6	-17.2196
				0.59661	-24.4	-18.3847
				0.59661	-24.2	-14.6449
				0.59661	-24	-11.1424
				0.59661	-23.8	-11.2339
				0.59661	-23.6	-21.1954
				0.59661	-23.4	-17.831
				0.59661	-23.2	-15.097
				0.59661	-23	-12.2364
				0.59661	-22.8	-9.02572
				0.59661	-22.6	-3.16935
				0.59661	-22.4	-0.253254
				0.59661	-22.2	3.81703
				0.59661	-22	3.54059
				0.59661	-21.8	3.56145
				0.59661	-21.6	7.6395
				0.59661	-21.4	6.00623
				0.59661	-21.2	6.36916
				0.59661	-21	9.81504
				0.59661	-20.8	4.1545
				0.59661	-20.6	-0.558876
				0.59661	-20.4	-0.944783
				0.59661	-20.2	0.232108
				0.59661	-20	-2.27216
				0.59661	-19.8	-2.28483
				0.59661	-19.6	-2.06481
				0.59661	-19.4	3.36171
				0.59661	-19.2	12.358
				0.59661	-19	11.7346
				0.59661	-18.8	11.6656
				0.59661	-18.6	5.66558
				0.59661	-18.4	4.13645
				0.59661	-18.2	1.31718
				0.59661	-18	4.0973
				0.59661	-17.8	5.42814
				0.59661	-17.6	0.314548
				0.59661	-17.4	-6.59885
				0.59661	-17.2	-7.37771
				0.59661	-17	-4.03635
				0.59661	-16.8	-1.78532
				0.59661	-16.6	0.0768715
				0.59661	-16.4	-2.05595
				0.59661	-16.2	-5.18025
				0.59661	-16	-7.172
				0.59661	-15.8	-3.23668
				0.59661	-15.6	-5.64309
				0.59661	-15.4	-4.01608
				0.59661	-15.2	-2.09927
				0.59661	-15	-2.19197
				0.59661	-14.8	-3.68812
				0.59661	-14.6	-3.91703
				0.59661	-14.4	-1.67928
				0.59661	-14.2	-1.01927
				0.59661	-14	1.87421
				0.59661	-13.8	7.87754
				0.59661	-13.6	9.51131
				0.59661	-13.4	13.9787
				0.59661	-13.2	10.9494
				0.59661	-13	4.14509
				0.59661	-12.8	-2.7374
				0.59661	-12.6	-2.16967
				0.59661	-12.4	1.03597
				0.59661	-12.2	7.8409
				0.59661	-12	5.5
				0.59661	-11.8	9.07219
				0.59661	-11.6	12.8888
				0.59661	-11.4	13.9955
				0.59661	-11.2	11.9649
				0.59661	-11	9.14472
				0.59661	-10.8	0.235949
				0.59661	-10.6	-6.67607
				0.59661	-10.4	-10.0436
				0.59661	-10.2	-13.0341
				0.59661	-10	-3.78073
				0.59661	-9.8	1.84777
				0.59661	-9.6	8.57783
				0.59661	-9.4	15.6744
				0.59661	-9.2	19.6418
				0.59661	-9	19.725
				0.59661	-8.8	15.7189
				0.59661	-8.6	8.43355
				0.59661	-8.4	-2.01163
				0.59661	-8.2	-6.66326
				0.59661	-8	-8.80953
				0.59661	-7.8	-10.3765
				0.59661	-7.6	-5.52517
				0.59661	-7.4	-3.11891
				0.59661	-7.2	0.759416
				0.59661	-7	6.84258
				0.59661	-6.8	12.3211
				0.59661	-6.6	18.5385
				0.59661	-6.4	23.5552
				0.59661	-6.2	25.4886
				0.59661	-6	28.8558
				0.59661	-5.8	25.3803
				0.59661	-5.6	19.2108
				0.59661	-5.4	14.0402
				0.59661	-5.2	16.8961
				0.59661	-5	18.1653
				0.59661	-4.8	13.1532
				0.59661	-4.6	3.70633
				0.59661	-4.4	-0.695161
				0.59661	-4.2	2.51038
				0.59661	-4	-1.01626
				0.59661	-3.8	-3.57675
				0.59661	-3.6	-2.90666
				0.59661	-3.4	-2.25427
				0.59661	-3.2	-1.30635
				0.59661	-3	3.48948
				0.59661	-2.8	2.87479
				0.59661	-2.6	-2.8158
				0.59661	-2.4	-10.3316
				0.59661	-2.2	-9.96749
				0.59661	-2	-5.10206
				0.59661	-1.8	-4.90112
				0.59661	-1.6	-5.11995
				0.59661	-1.4	-5.90568
				0.59661	-1.2	-2.49053
				0.59661	-1	-5.62502
				0.59661	-0.8	-3.80489
				0.59661	-0.6	1.21751
				0.59661	-0.4	4.72855
				0.59661	-0.2	3.32349
				0.59661	0	0.18243
				0.59661	0.2	-4.30508
				0.59661	0.4	-4.55723
				0.59661	0.6	-4.31641
				0.59661	0.8	-2.14269
				0.59661	1	1.22163
				0.59661	1.2	3.61944
				0.59661	1.4	4.85399
				0.59661	1.6	9.84172
				0.59661	1.8	10.6345
				0.59661	2	5.32532
				0.59661	2.2	-3.48883
				0.59661	2.4	-4.6668
				0.59661	2.6	-0.79202
				0.59661	2.8	0.61666
				0.59661	3	1.44737
				0.59661	3.2	8.30102
				0.59661	3.4	7.50196
				0.59661	3.6	0.729827
				0.59661	3.8	-10.7776
				0.59661	4	-17.1449
				0.59661	4.2	-17.5339
				0.59661	4.4	-17.3747
				0.59661	4.6	-8.04976
				0.59661	4.8	-9.61446
				0.59661	5	-5.76883
				0.59661	5.2	-2.59603
				0.59661	5.4	-0.304454
				0.59661	5.6	0.599882
				0.59661	5.8	9.22942
				0.59661	6	11.7842
				0.59661	6.2	8.51084
				0.59661	6.4	14.3267
				0.59661	6.6	19.3867
				0.59661	6.8	16.0977
				0.59661	7	12.3437
				0.59661	7.2	12.1138
				0.59661	7.4	8.67718
				0.59661	7.6	13.7367
				0.59661	7.8	14.0954
				0.59661	8	21.5472
				0.59661	8.2	25.2772
				0.59661	8.4	22.8015
				0.59661	8.6	14.3601
				0.59661	8.8	11.2735
				0.59661	9	7.98043
				0.59661	9.2	8.82782
				0.59661	9.4	11.3892
				0.59661	9.6	21.2739
				0.59661	9.8	24.457
				0.59661	10	23.454
				0.59661	10.2	23.1433
				0.59661	10.4	23.3749
				0.59661	10.6	26.7367
				0.59661	10.8	25.8668
				0.59661	11	23.7317
				0.59661	11.2	22.3633
				0.59661	11.4	19.8334
				0.59661	11.6	13.0093
				0.59661	11.8	9.79345
				0.59661	12	12.9916
				0.59661	12.2	18.3786
				0.59661	12.4	17.7044
				0.59661	12.6	10.2141
				0.59661	12.8	6.02739
				0.59661	13	5.70278
				0.59661	13.2	5.7955
				0.59661	13.4	2.62643
				0.59661	13.6	7.97091
				0.59661	13.8	6.4049
				0.59661	14	4.62207
				0.59661	14.2	4.65532
				0.59661	14.4	-3.13873
				0.59661	14.6	-4.15858
				0.59661	14.8	-8.27227
				0.59661	15	-14.9149
				0.59661	15.2	-19.3187
				0.59661	15.4	-15.2133
				0.59661	15.6	-17.2286
				0.59661	15.8	-14.9036
				0.59661	16	-8.81604
				0.59661	16.2	-6.53186
				0.59661	16.4	-0.988144
				0.59661	16.6	5.04438
				0.59661	16.8	8.69086
				0.59661	17	11.8082
				0.59661	17.2	7.66185
				0.59661	17.4	11.593
				0.59661	17.6	13.6047
				0.59661	17.8	11.4851
				0.59661	18	10.1234
				0.59661	18.2	7.94906
				0.59661	18.4	8.96719
				0.59661	18.6	10.2919
				0.59661	18.8	14.2728
				0.59661	19	11.2338
				0.59661	19.2	9.58218
				0.59661	19.4	7.95541
				0.59661	19.6	5.11358
				0.59661	19.8	-1.89162
				0.59661	20	-16.6917
				0.59661	20.2	-27.0319
				0.59661	20.4	-29.6842
				0.59661	20.6	-26.8629
				0.59661	20.8	-22.3755
				0.59661	21	-5.44479
				0.59661	21.2	6.74533
				0.59661	21.4	17.9187
				0.59661	21.6	21.9352
				0.59661	21.8	18.7464
				0.59661	22	14.7838
				0.59661	22.2	11.0185
				0.59661	22.4	10.2145
				0.59661	22.6	10.8773
				0.59661	22.8	7.79476
				0.59661	23	12.3916
				0.59661	23.2	16.3467
				0.59661	23.4	17.6059
				0.59661	23.6	24.0749
				0.59661	23.8	26.1381
				0.59661	24	30.1862
				0.59661	24.2	24.3235
				0.59661	24.4	16.0152
				0.59661	24.6	9.96761
				0.59661	24.8	17.0022
				0.59661	25	12.2701
				0.59661	25.2	15.0117
				0.59661	25.4	16.674
				0.59661	25.6	14.901
				0.59661	25.8	16.4399
				0.59661	26	17.7815
				0.59661	26.2	8.67531
				0.59661	26.4	3.99707
				0.59661	26.6	-1.81691
				0.59661	26.8	4.7826
				0.59661	27	8.43084
				0.59661	27.2	2.92359
				0.59661	27.4	0.903946
				0.59661	27.6	-6.66916
				0.59661	27.8	-10.4497
				0.59661	28	-12.4266
				0.59661	28.2	-1.92628
				0.59661	28.4	4.24703
				0.59661	28.6	6.814
				0.59661	28.8	5.47051
				0.59661	29	5.41277
				0.59661	29.2	6.85711
				0.59661	29.4	2.20137
				0.59661	29.6	0.797424
				0.59661	29.8	2.18949
				0.59661	30	2.22124
				0.59661	30.2	-1.01603
				0.59661	30.4	-4.43582
				0.59661	30.6	-2.72124
				0.59661	30.8	-4.71028
				0.59661	31	-0.517682
				0.59661	31.2	4.52235
				0.59661	31.4	5.1619
				0.59661	31.6	3.34446
				0.59661	31.8	2.69218
				0.59661	32	2.3497
				0.59661	32.2	1.37167
				0.59661	32.4	3.94809
				0.59661	32.6	4.03468
				0.59661	32.8	-4.72909
				0.59661	33	-6.49185
				0.59661	33.2	-6.25079
				0.59661	33.4	-2.53806
				0.59661	33.6	1.66573
				0.59661	33.8	2.64572
				0.59661	34	8.75429
				0.59661	34.2	3.99328
				0.59661	34.4	-10.7014
				0.59661	34.6	-11.0134
				0.59661	34.8	-5.40103
				0.59661	35	-3.09119
				0.59661	35.2	2.04452
				0.59661	35.4	9.45253
				0.59661	35.6	13.9799
				0.59661	35.8	16.692
				0.59661	36	14.8323
				0.59661	36.2	22.0831
				0.59661	36.4	24.2726
				0.59661	36.6	23.1984
				0.59661	36.8	7.55359
				0.59661	37	-3.32875
				0.59661	37.2	-8.34432
				0.59661	37.4	-6.94822
				0.59661	37.6	-5.58929
				0.59661	37.8	-0.676504
				0.59661	38	10.4405
				0.59661	38.2	19.0798
				0.59661	38.4	22.2533
				0.59661	38.6	21.3394
				0.59661	38.8	24.3395
				0.59661	39	27.907
				0.59661	39.2	29.4007
				0.59661	39.4	23.0568
				0.59661	39.6	14.2127
				0.59661	39.8	6.72713
				0.59661	40	-0.728065
				0.59661	40.2	-12.0748
				0.59661	40.4	-15.2066
				0.59661	40.6	-10.4641
				0.59661	40.8	-1.25257
				0.59661	41	3.6862
				0.59661	41.2	5.90912
				0.59661	41.4	6.48892
				0.59661	41.6	4.7397
				0.59661	41.8	4.83306
				0.59661	42	7.64739
				0.59661	42.2	4.36145
				0.59661	42.4	7.97102
				0.59661	42.6	11.5136
				0.59661	42.8	9.79293
				0.59661	43	12.1201
				0.59661	43.2	12.8242
				0.59661	43.4	17.0303
				0.59661	43.6	21.7356
				0.59661	43.8	24.0648
				0.59661	44	21.2342
				0.59661	44.2	18.3781
				0.59661	44.4	12.1138
				0.59661	44.6	6.08692
				0.59661	44.8	-1.75831
				0.59661	45	-6.58246
				0.59661	45.2	0.513316
				0.59661	45.4	3.96856
				0.59661	45.6	5.30728
				0.59661	45.8	1.002
				0.59661	46	-9.03704
				0.59661	46.2	-16.951
				0.59661	46.4	-16.8958
				0.59661	46.6	-19.4071
				0.59661	46.8	-19.3535
				0.59661	47	-1.95529
				0.59661	47.2	5.39352
				0.59661	47.4	4.77013
				0.59661	47.6	6.14195
				0.59661	47.8	9.27939
				0.59661	48	6.55025
				0.59661	48.2	9.61562
				0.59661	48.4	10.6979
				0.59661	48.6	10.5998
				0.59661	48.8	6.90053
				0.59661	49	5.99944
				0.59661	49.2	2.86907
				0.59661	49.4	2.20397
				0.59661	49.6	4.767
				0.59661	49.8	3.6609
				0.59661	50	24.9478
				0.623729	-50	12.8214
				0.623729	-49.8	-1.05219
				0.623729	-49.6	-0.242123
				0.623729	-49.4	-6.50407
				0.623729	-49.2	-7.27716
				0.623729	-49	-12.9269
				0.623729	-48.8	-24.9914
				0.623729	-48.6	-28.9872
				0.623729	-48.4	-31.2034
				0.623729	-48.2	-28.8275
				0.623729	-48	-22.1252
				0.623729	-47.8	-20.6997
				0.623729	-47.6	-16.1716
				0.623729	-47.4	-9.95292
				0.623729	-47.2	-4.55226
				0.623729	-47	0.175217
				0.623729	-46.8	4.97226
				0.623729	-46.6	11.8275
				0.623729	-46.4	12.8999
				0.623729	-46.2	5.62299
				0.623729	-46	-2.07115
				0.623729	-45.8	-6.86985
				0.623729	-45.6	-4.87267
				0.623729	-45.4	-4.0419
				0.623729	-45.2	-2.18937
				0.623729	-45	0.172554
				0.623729	-44.8	-2.00232
				0.623729	-44.6	2.25013
				0.623729	-44.4	3.50209
				0.623729	-44.2	-2.42304
				0.623729	-44	-9.40927
				0.623729	-43.8	-11.6422
				0.623729	-43.6	-12.4251
				0.623729	-43.4	-7.77859
				0.623729	-43.2	-5.98225
				0.623729	-43	-6.35412
				0.623729	-42.8	-4.35141
				0.623729	-42.6	1.60588
				0.623729	-42.4	8.19111
				0.623729	-42.2	15.363
				0.623729	-42	17.7074
				0.623729	-41.8	18.6312
				0.623729	-41.6	17.7117
				0.623729	-41.4	3.37116
				0.623729	-41.2	-9.52241
				0.623729	-41	-17.2296
				0.623729	-40.8	-16.2119
				0.623729	-40.6	-12.4049
				0.623729	-40.4	-8.36371
				0.623729	-40.2	-1.67561
				0.623729	-40	1.97326
				0.623729	-39.8	13.2538
				0.623729	-39.6	14.368
				0.623729	-39.4	12.8825
				0.623729	-39.2	11.9292
				0.623729	-39	8.51993
				0.623729	-38.8	3.7908
				0.623729	-38.6	6.08208
				0.623729	-38.4	3.26907
				0.623729	-38.2	2.53087
				0.623729	-38	3.18929
				0.623729	-37.8	5.51991
				0.623729	-37.6	5.65646
				0.623729	-37.4	17.5244
				0.623729	-37.2	31.6288
				0.623729	-37	33.7762
				0.623729	-36.8	25.2329
				0.623729	-36.6	10.9909
				0.623729	-36.4	-1.85244
				0.623729	-36.2	-0.0772465
				0.623729	-36	-7.87727
				0.623729	-35.8	-6.82791
				0.623729	-35.6	-3.84969
				0.623729	-35.4	-3.19724
				0.623729	-35.2	-12.0618
				0.623729	-35	-14.3501
				0.623729	-34.8	-10.7843
				0.623729	-34.6	-6.22117
				0.623729	-34.4	4.36913
				0.623729	-34.2	7.32187
				0.623729	-34	2.71457
				0.623729	-33.8	6.2037
				0.623729	-33.6	-0.413036
				0.623729	-33.4	-5.61496
				0.623729	-33.2	-9.82771
				0.623729	-33	-18.4167
				0.623729	-32.8	1.02583
				0.623729	-32.6	6.99479
				0.623729	-32.4	10.8654
				0.623729	-32.2	12.2857
				0.623729	-32	10.313
				0.623729	-31.8	6.00847
				0.623729	-31.6	1.83412
				0.623729	-31.4	0.605897
				0.623729	-31.2	0.301553
				0.623729	-31	3.5209
				0.623729	-30.8	0.989785
				0.623729	-30.6	4.91858
				0.623729	-30.4	11.7228
				0.623729	-30.2	24.1613
				0.623729	-30	21.178
				0.623729	-29.8	21.4868
				0.623729	-29.6	22.0545
				0.623729	-29.4	12.1464
				0.623729	-29.2	18.4198
				0.623729	-29	16.5359
				0.623729	-28.8	12.3278
				0.623729	-28.6	9.52027
				0.623729	-28.4	17.1151
				0.623729	-28.2	7.8312
				0.623729	-28	3.61089
				0.623729	-27.8	3.48779
				0.623729	-27.6	-3.31672
				0.623729	-27.4	-1.2713
				0.623729	-27.2	-4.9009
				0.623729	-27	1.4293
				0.623729	-26.8	14.6627
				0.623729	-26.6	19.5491
				0.623729	-26.4	24.0059
				0.623729	-26.2	18.5133
				0.623729	-26	5.82322
				0.623729	-25.8	-8.9427
				0.623729	-25.6	-7.93143
				0.623729	-25.4	-5.4797
				0.623729	-25.2	-5.82456
				0.623729	-25	1.38068
				0.623729	-24.8	3.15939
				0.623729	-24.6	5.64285
				0.623729	-24.4	11.9416
				0.623729	-24.2	13.5122
				0.623729	-24	12.4011
				0.623729	-23.8	18.8626
				0.623729	-23.6	14.8983
				0.623729	-23.4	5.6362
				0.623729	-23.2	-8.3425
				0.623729	-23	-18.2858
				0.623729	-22.8	-23.3589
				0.623729	-22.6	-24.7681
				0.623729	-22.4	-23.5587
				0.623729	-22.2	-19.5931
				0.623729	-22	-14.5376
				0.623729	-21.8	-11.4379
				0.623729	-21.6	-0.188816
				0.623729	-21.4	-0.829785
				0.623729	-21.2	0.64611
				0.623729	-21	6.47938
				0.623729	-20.8	3.03473
				0.623729	-20.6	-2.01628
				0.623729	-20.4	-0.130992
				0.623729	-20.2	7.60858
				0.623729	-20	16.2721
				0.623729	-19.8	33.6895
				0.623729	-19.6	32.3778
				0.623729	-19.4	15.6055
				0.623729	-19.2	6.49119
				0.623729	-19	-0.964943
				0.623729	-18.8	-6.82885
				0.623729	-18.6	-14.2165
				0.623729	-18.4	-20.5347
				0.623729	-18.2	-22.7668
				0.623729	-18	-14.7989
				0.623729	-17.8	-13.4997
				0.623729	-17.6	-5.21832
				0.623729	-17.4	7.5982
				0.623729	-17.2	9.2089
				0.623729	-17	12.7883
				0.623729	-16.8	8.39522
				0.623729	-16.6	2.56529
				0.623729	-16.4	-1.4714
				0.623729	-16.2	-2.87175
				0.623729	-16	-5.12604
				0.623729	-15.8	-4.27081
				0.623729	-15.6	-7.27716
				0.623729	-15.4	-3.73251
				0.623729	-15.2	-5.20886
				0.623729	-15	-1.48317
				0.623729	-14.8	5.58184
				0.623729	-14.6	14.9957
				0.623729	-14.4	18.7752
				0.623729	-14.2	14.1217
				0.623729	-14	11.5907
				0.623729	-13.8	11.3199
				0.623729	-13.6	4.74763
				0.623729	-13.4	1.00063
				0.623729	-13.2	-2.15085
				0.623729	-13	-2.52564
				0.623729	-12.8	-3.05314
				0.623729	-12.6	8.93821
				0.623729	-12.4	19.8757
				0.623729	-12.2	25.2851
				0.623729	-12	21.7129
				0.623729	-11.8	14.9936
				0.623729	-11.6	11.062
				0.623729	-11.4	9.81839
				0.623729	-11.2	3.90975
				0.623729	-11	-3.59837
				0.623729	-10.8	-9.96939
				0.623729	-10.6	-10.5476
				0.623729	-10.4	-3.3028
				0.623729	-10.2	-0.646268
				0.623729	-10	6.71989
				0.623729	-9.8	15.646
				0.623729	-9.6	16.199
				0.623729	-9.4	9.85574
				0.623729	-9.2	4.74181
				0.623729	-9	0.269637
				0.623729	-8.8	-5.00019
				0.623729	-8.6	-9.59304
				0.623729	-8.4	-11.6022
				0.623729	-8.2	-15.649
				0.623729	-8	-16.8427
				0.623729	-7.8	-18.464
				0.623729	-7.6	-11.9975
				0.623729	-7.4	-3.29832
				0.623729	-7.2	-1.62445
				0.623729	-7	0.560569
				0.623729	-6.8	10.3154
				0.623729	-6.6	16.0558
				0.623729	-6.4	7.95131
				0.623729	-6.2	0.666325
				0.623729	-6	-4.0475
				0.623729	-5.8	-6.54379
				0.623729	-5.6	-8.06499
				0.623729	-5.4	-14.4557
				0.623729	-5.2	-5.63681
				0.623729	-5	2.90869
				0.623729	-4.8	1.82373
				0.623729	-4.6	2.08801
				0.623729	-4.4	-0.384585
				0.623729	-4.2	-5.66416
				0.623729	-4	-14.7948
				0.623729	-3.8	-21.3155
				0.623729	-3.6	-14.1804
				0.623729	-3.4	0.165528
				0.623729	-3.2	10.0054
				0.623729	-3	15.8193
				0.623729	-2.8	19.4426
				0.623729	-2.6	16.1832
				0.623729	-2.4	8.31149
				0.623729	-2.2	2.33505
				0.623729	-2	-2.93035
				0.623729	-1.8	-10.145
				0.623729	-1.6	-7.25076
				0.623729	-1.4	0.0533941
				0.623729	-1.2	5.71218
				0.623729	-1	12.8692
				0.623729	-0.8	17.0283
				0.623729	-0.6	19.1559
				0.623729	-0.4	17.7659
				0.623729	-0.2	8.05135
				0.623729	0	1.33873
				0.623729	0.2	5.28785
				0.623729	0.4	6.08068
				0.623729	0.6	6.59661
				0.623729	0.8	7.55775
				0.623729	1	5.44129
				0.623729	1.2	1.28671
				0.623729	1.4	-8.51783
				0.623729	1.6	-16.0097
				0.623729	1.8	-16.8032
				0.623729	2	-19.8562
				0.623729	2.2	-12.769
				0.623729	2.4	-5.67687
				0.623729	2.6	10.6503
				0.623729	2.8	17.3914
				0.623729	3	17.2588
				0.623729	3.2	20.1368
				0.623729	3.4	15.7412
				0.623729	3.6	12.775
				0.623729	3.8	6.24104
				0.623729	4	2.20383
				0.623729	4.2	5.61764
				0.623729	4.4	9.4571
				0.623729	4.6	4.60935
				0.623729	4.8	10.1305
				0.623729	5	14.1658
				0.623729	5.2	13.2365
				0.623729	5.4	13.9269
				0.623729	5.6	17.5245
				0.623729	5.8	10.7324
				0.623729	6	8.46643
				0.623729	6.2	10.0152
				0.623729	6.4	12.1514
				0.623729	6.6	15.7383
				0.623729	6.8	21.2902
				0.623729	7	16.8215
				0.623729	7.2	11.8821
				0.623729	7.4	7.07546
				0.623729	7.6	6.76933
				0.623729	7.8	11.0488
				0.623729	8	20.2684
				0.623729	8.2	25.5547
				0.623729	8.4	20.7498
				0.623729	8.6	14.0607
				0.623729	8.8	5.28881
				0.623729	9	-0.513378
				0.623729	9.2	-9.79252
				0.623729	9.4	-17.2625
				0.623729	9.6	-21.8293
				0.623729	9.8	-8.82451
				0.623729	10	6.6544
				0.623729	10.2	20.1998
				0.623729	10.4	22.4267
				0.623729	10.6	21.2593
				0.623729	10.8	20.6833
				0.623729	11	14.8887
				0.623729	11.2	9.46837
				0.623729	11.4	7.32219
				0.623729	11.6	5.35936
				0.623729	11.8	-0.988163
				0.623729	12	10.9294
				0.623729	12.2	10.7283
				0.623729	12.4	12.6668
				0.623729	12.6	11.8845
				0.623729	12.8	2.84714
				0.623729	13	9.11067
				0.623729	13.2	16.1217
				0.623729	13.4	16.9529
				0.623729	13.6	14.1266
				0.623729	13.8	11.6739
				0.623729	14	-0.0577791
				0.623729	14.2	-8.96022
				0.623729	14.4	-15.8541
				0.623729	14.6	-19.4295
				0.623729	14.8	-7.29406
				0.623729	15	3.41701
				0.623729	15.2	9.99125
				0.623729	15.4	16.5078
				0.623729	15.6	18.8707
				0.623729	15.8	15.3893
				0.623729	16	12.8822
				0.623729	16.2	5.94308
				0.623729	16.4	-6.73547
				0.623729	16.6	-11.7871
				0.623729	16.8	-14.6168
				0.623729	17	-7.08519
				0.623729	17.2	0.329958
				0.623729	17.4	7.66157
				0.623729	17.6	15.0657
				0.623729	17.8	18.2026
				0.623729	18	12.3824
				0.623729	18.2	5.66826
				0.623729	18.4	4.08332
				0.623729	18.6	1.88925
				0.623729	18.8	1.26023
				0.623729	19	4.82007
				0.623729	19.2	8.8259
				0.623729	19.4	9.10071
				0.623729	19.6	8.70178
				0.623729	19.8	16.2657
				0.623729	20	10.5186
				0.623729	20.2	19.748
				0.623729	20.4	24.0268
				0.623729	20.6	23.3198
				0.623729	20.8	24.2736
				0.623729	21	23.0831
				0.623729	21.2	23.5985
				0.623729	21.4	21.4285
				0.623729	21.6	6.60822
				0.623729	21.8	4.19283
				0.623729	22	-0.69166
				0.623729	22.2	-0.965459
				0.623729	22.4	1.39986
				0.623729	22.6	5.14423
				0.623729	22.8	6.53036
				0.623729	23	6.75109
				0.623729	23.2	13.1216
				0.623729	23.4	12.2593
				0.623729	23.6	6.01663
				0.623729	23.8	-0.575271
				0.623729	24	-6.49136
				0.623729	24.2	0.00303096
				0.623729	24.4	8.29234
				0.623729	24.6	10.513
				0.623729	24.8	16.7173
				0.623729	25	19.5007
				0.623729	25.2	18.6631
				0.623729	25.4	21.3339
				0.623729	25.6	24.828
				0.623729	25.8	21.1015
				0.623729	26	22.5967
				0.623729	26.2	23.2811
				0.623729	26.4	23.1991
				0.623729	26.6	18.4833
				0.623729	26.8	11.8162
				0.623729	27	3.24996
				0.623729	27.2	-1.41142
				0.623729	27.4	-4.81162
				0.623729	27.6	4.80023
				0.623729	27.8	15.4895
				0.623729	28	22.0037
				0.623729	28.2	20.8892
				0.623729	28.4	17.673
				0.623729	28.6	11.7247
				0.623729	28.8	5.0261
				0.623729	29	-0.708449
				0.623729	29.2	2.27157
				0.623729	29.4	-1.1842
				0.623729	29.6	-0.482462
				0.623729	29.8	1.3611
				0.623729	30	11.6461
				0.623729	30.2	22.4597
				0.623729	30.4	28.6771
				0.623729	30.6	28.3607
				0.623729	30.8	21.9294
				0.623729	31	11.5704
				0.623729	31.2	4.65826
				0.623729	31.4	2.91489
				0.623729	31.6	3.03067
				0.623729	31.8	-3.39309
				0.623729	32	-1.89138
				0.623729	32.2	1.59732
				0.623729	32.4	4.57333
				0.623729	32.6	7.04716
				0.623729	32.8	3.34265
				0.623729	33	5.84501
				0.623729	33.2	14.7338
				0.623729	33.4	9.92938
				0.623729	33.6	9.71074
				0.623729	33.8	-0.478767
				0.623729	34	-5.92087
				0.623729	34.2	-3.07029
				0.623729	34.4	-1.45588
				0.623729	34.6	1.94568
				0.623729	34.8	3.52914
				0.623729	35	7.97849
				0.623729	35.2	10.7049
				0.623729	35.4	18.3138
				0.623729	35.6	19.7872
				0.623729	35.8	22.0282
				0.623729	36	19.0791
				0.623729	36.2	18.9568
				0.623729	36.4	12.4643
				0.623729	36.6	8.5769
				0.623729	36.8	3.06505
				0.623729	37	-5.08192
				0.623729	37.2	-12.7968
				0.623729	37.4	-12.179
				0.623729	37.6	-14.4325
				0.623729	37.8	-5.43804
				0.623729	38	6.04647
				0.623729	38.2	3.53779
				0.623729	38.4	3.92299
				0.623729	38.6	6.44599
				0.623729	38.8	2.73969
				0.623729	39	2.78531
				0.623729	39.2	-0.381814
				0.623729	39.4	-1.77151
				0.623729	39.6	-2.18201
				0.623729	39.8	2.9412
				0.623729	40	1.18468
				0.623729	40.2	7.52255
				0.623729	40.4	8.35456
				0.623729	40.6	4.16915
				0.623729	40.8	1.59449
				0.623729	41	0.854028
				0.623729	41.2	4.07046
				0.623729	41.4	13.4804
				0.623729	41.6	18.2376
				0.623729	41.8	16.8755
				0.623729	42	14.9808
				0.623729	42.2	24.5189
				0.623729	42.4	22.5268
				0.623729	42.6	15.5994
				0.623729	42.8	16.5239
				0.623729	43	21.665
				0.623729	43.2	30.4842
				0.623729	43.4	31.1492
				0.623729	43.6	27.8788
				0.623729	43.8	19.0489
				0.623729	44	11.6006
				0.623729	44.2	8.92743
				0.623729	44.4	4.10401
				0.623729	44.6	-0.85417
				0.623729	44.8	3.43366
				0.623729	45	6.99904
				0.623729	45.2	7.58403
				0.623729	45.4	9.72122
				0.623729	45.6	16.1274
				0.623729	45.8	29.4181
				0.623729	46	33.6093
				0.623729	46.2	24.3302
				0.623729	46.4	9.28354
				0.623729	46.6	-1.59227
				0.623729	46.8	-11.9442
				0.623729	47	-14.9411
				0.623729	47.2	-9.78399
				0.623729	47.4	-4.37765
				0.623729	47.6	-1.657
				0.623729	47.8	10.0806
				0.623729	48	19.8359
				0.623729	48.2	25.613
				0.623729	48.4	26.1448
				0.623729	48.6	23.5239
				0.623729	48.8	17.6328
				0.623729	49	22.0462
[truncated: 13,532 more rows]

## Sheet: Figure_1j
				nu	magnetic field	Delta rhoyx
				1.35593	-100	12.7323
				1.35593	-99.6	-5.36998
				1.35593	-99.2	-16.5343
				1.35593	-98.8	-8.09016
				1.35593	-98.4	-2.94135
				1.35593	-98	1.83313
				1.35593	-97.6	0.712469
				1.35593	-97.2	5.92258
				1.35593	-96.8	1.44234
				1.35593	-96.4	-8.4215
				1.35593	-96	-2.91013
				1.35593	-95.6	2.68157
				1.35593	-95.2	6.39173
				1.35593	-94.8	7.73428
				1.35593	-94.4	2.91918
				1.35593	-94	-4.99993
				1.35593	-93.6	2.29842
				1.35593	-93.2	12.7384
				1.35593	-92.8	14.9896
				1.35593	-92.4	7.62235
				1.35593	-92	3.21934
				1.35593	-91.6	0.667532
				1.35593	-91.2	-1.34101
				1.35593	-90.8	-11.5042
				1.35593	-90.4	-16.724
				1.35593	-90	-7.71438
				1.35593	-89.6	1.55087
				1.35593	-89.2	4.98129
				1.35593	-88.8	-7.02727
				1.35593	-88.4	6.60387
				1.35593	-88	10.8176
				1.35593	-87.6	13.6911
				1.35593	-87.2	12.7441
				1.35593	-86.8	14.1677
				1.35593	-86.4	7.09846
				1.35593	-86	-1.64414
				1.35593	-85.6	-1.3485
				1.35593	-85.2	12.2788
				1.35593	-84.8	15.0782
				1.35593	-84.4	-3.93241
				1.35593	-84	-5.60778
				1.35593	-83.6	1.71291
				1.35593	-83.2	3.6272
				1.35593	-82.8	-3.40536
				1.35593	-82.4	-10.9516
				1.35593	-82	-2.21586
				1.35593	-81.6	-6.49054
				1.35593	-81.2	-0.572933
				1.35593	-80.8	2.7446
				1.35593	-80.4	8.56385
				1.35593	-80	6.70782
				1.35593	-79.6	11.3306
				1.35593	-79.2	3.63313
				1.35593	-78.8	-1.6333
				1.35593	-78.4	0.449895
				1.35593	-78	2.50326
				1.35593	-77.6	9.46831
				1.35593	-77.2	0.46872
				1.35593	-76.8	7.74952
				1.35593	-76.4	2.97817
				1.35593	-76	-9.73386
				1.35593	-75.6	-17.9003
				1.35593	-75.2	-6.45376
				1.35593	-74.8	3.6797
				1.35593	-74.4	5.3218
				1.35593	-74	-3.53293
				1.35593	-73.6	-11.8872
				1.35593	-73.2	-9.13411
				1.35593	-72.8	-2.56681
				1.35593	-72.4	3.59692
				1.35593	-72	3.45963
				1.35593	-71.6	5.04024
				1.35593	-71.2	-6.71529
				1.35593	-70.8	-9.29253
				1.35593	-70.4	-5.2432
				1.35593	-70	-5.10279
				1.35593	-69.6	-4.20068
				1.35593	-69.2	-6.89236
				1.35593	-68.8	-1.39201
				1.35593	-68.4	0.994468
				1.35593	-68	4.56963
				1.35593	-67.6	-1.84483
				1.35593	-67.2	-3.21785
				1.35593	-66.8	3.65594
				1.35593	-66.4	16.6481
				1.35593	-66	12.3226
				1.35593	-65.6	-1.83853
				1.35593	-65.2	-21.9705
				1.35593	-64.8	-36.3864
				1.35593	-64.4	-32.3221
				1.35593	-64	-25.7453
				1.35593	-63.6	-18.7457
				1.35593	-63.2	-17.6056
				1.35593	-62.8	-7.71827
				1.35593	-62.4	0.682231
				1.35593	-62	8.20723
				1.35593	-61.6	-0.220501
				1.35593	-61.2	-2.66538
				1.35593	-60.8	0.335813
				1.35593	-60.4	2.33261
				1.35593	-60	-3.29852
				1.35593	-59.6	-11.7499
				1.35593	-59.2	-5.93499
				1.35593	-58.8	-2.33545
				1.35593	-58.4	10.2139
				1.35593	-58	7.03547
				1.35593	-57.6	6.86297
				1.35593	-57.2	4.65044
				1.35593	-56.8	-2.33825
				1.35593	-56.4	-4.24573
				1.35593	-56	-9.00106
				1.35593	-55.6	-12.4989
				1.35593	-55.2	1.21029
				1.35593	-54.8	-2.55113
				1.35593	-54.4	2.89902
				1.35593	-54	14.3911
				1.35593	-53.6	6.48627
				1.35593	-53.2	2.79194
				1.35593	-52.8	2.45492
				1.35593	-52.4	4.2166
				1.35593	-52	4.87004
				1.35593	-51.6	6.45207
				1.35593	-51.2	9.13197
				1.35593	-50.8	14.1706
				1.35593	-50.4	14.494
				1.35593	-50	6.61634
				1.35593	-49.6	13.149
				1.35593	-49.2	8.86415
				1.35593	-48.8	10.4324
				1.35593	-48.4	4.87503
				1.35593	-48	2.86873
				1.35593	-47.6	-2.96812
				1.35593	-47.2	0.620895
				1.35593	-46.8	2.68938
				1.35593	-46.4	10.4547
				1.35593	-46	15.7726
				1.35593	-45.6	6.59703
				1.35593	-45.2	-2.00579
				1.35593	-44.8	-4.69743
				1.35593	-44.4	-6.06406
				1.35593	-44	6.27642
				1.35593	-43.6	3.93068
				1.35593	-43.2	-4.13285
				1.35593	-42.8	-4.61501
				1.35593	-42.4	-1.46221
				1.35593	-42	-1.29989
				1.35593	-41.6	0.766725
				1.35593	-41.2	-5.67498
				1.35593	-40.8	3.60561
				1.35593	-40.4	5.2105
				1.35593	-40	6.33917
				1.35593	-39.6	5.12379
				1.35593	-39.2	-0.641649
				1.35593	-38.8	7.80593
				1.35593	-38.4	3.41745
				1.35593	-38	1.40883
				1.35593	-37.6	8.96597
				1.35593	-37.2	8.29822
				1.35593	-36.8	2.78269
				1.35593	-36.4	0.344075
				1.35593	-36	3.37465
				1.35593	-35.6	7.54898
				1.35593	-35.2	0.568752
				1.35593	-34.8	1.85865
				1.35593	-34.4	-1.40204
				1.35593	-34	0.705322
				1.35593	-33.6	8.93894
				1.35593	-33.2	6.77133
				1.35593	-32.8	3.75452
				1.35593	-32.4	-2.43848
				1.35593	-32	-9.40236
				1.35593	-31.6	-5.53132
				1.35593	-31.2	0.117819
				1.35593	-30.8	0.971227
				1.35593	-30.4	-0.344161
				1.35593	-30	-6.92619
				1.35593	-29.6	-5.99955
				1.35593	-29.2	1.25455
				1.35593	-28.8	5.83331
				1.35593	-28.4	6.8324
				1.35593	-28	-3.89386
				1.35593	-27.6	-3.54132
				1.35593	-27.2	3.54202
				1.35593	-26.8	8.64902
				1.35593	-26.4	1.4555
				1.35593	-26	-5.13488
				1.35593	-25.6	-8.96698
				1.35593	-25.2	1.7082
				1.35593	-24.8	6.61859
				1.35593	-24.4	0.127031
				1.35593	-24	4.29952
				1.35593	-23.6	3.2648
				1.35593	-23.2	12.8464
				1.35593	-22.8	14.8389
				1.35593	-22.4	17.0434
				1.35593	-22	4.74508
				1.35593	-21.6	-9.09369
				1.35593	-21.2	-23.5209
				1.35593	-20.8	-25.9645
				1.35593	-20.4	-9.04507
				1.35593	-20	-0.109948
				1.35593	-19.6	6.35374
				1.35593	-19.2	11.1045
				1.35593	-18.8	12.4797
				1.35593	-18.4	13.9063
				1.35593	-18	0.152563
				1.35593	-17.6	-8.05342
				1.35593	-17.2	-7.04732
				1.35593	-16.8	-10.7581
				1.35593	-16.4	-11.1278
				1.35593	-16	-2.95278
				1.35593	-15.6	3.79898
				1.35593	-15.2	7.4021
				1.35593	-14.8	1.35801
				1.35593	-14.4	-1.96966
				1.35593	-14	-8.36521
				1.35593	-13.6	-1.64474
				1.35593	-13.2	3.96285
				1.35593	-12.8	12.7438
				1.35593	-12.4	12.6018
				1.35593	-12	7.04791
				1.35593	-11.6	-3.3539
				1.35593	-11.2	-9.49848
				1.35593	-10.8	-6.68551
				1.35593	-10.4	0.283858
				1.35593	-10	3.46401
				1.35593	-9.6	-10.5715
				1.35593	-9.2	-10.2507
				1.35593	-8.8	-6.43683
				1.35593	-8.4	3.64897
				1.35593	-8	1.73848
				1.35593	-7.6	10.4276
				1.35593	-7.2	31.8149
				1.35593	-6.8	38.7837
				1.35593	-6.4	28.6445
				1.35593	-6	12.2117
				1.35593	-5.6	8.66945
				1.35593	-5.2	-1.05179
				1.35593	-4.8	-7.91168
				1.35593	-4.4	-9.67149
				1.35593	-4	-5.46623
				1.35593	-3.6	2.59081
				1.35593	-3.2	20.0191
				1.35593	-2.8	23.1884
				1.35593	-2.4	3.46426
				1.35593	-2	-18.9131
				1.35593	-1.6	-37.3985
				1.35593	-1.2	-33.4462
				1.35593	-0.8	-16.7973
				1.35593	-0.4	2.0808
				1.35593	0	6.42106
				1.35593	0.4	6.3343
[truncated: 35,319 more rows]

[truncated: 16 more sheets: Figure_2a, Figure_2b, Figure_2c_inset, Figure_2c, Figure_3a, Figure_3b, Figure_3d, Figure_3e, Figure_3g, Figure_3h, Figure_3j, Figure_3k, Figure_4a, Figure_4b, Figure_4d, Figure_4e]
